# Supplementary material for: Biomarkers as predictors of sudden cardiac death in coronary artery disease patients with preserved left ventricular function (ARTEMIS study)
Source: PLoS One. 2018 Sep 18;13(9):e0203363. doi: 10.1371/journal.pone.0203363 (PMC6143233; doi:10.1371/journal.pone.0203363)
Supplement: S1 File — (XLSX) [file pone.0203363.s001.xlsx]

## Sheet: Dataset
Sex_1male	Age	Type2diabetes_1yes	hsTnT	hsCRP	BNP	sST2	hsTnT=>15_1yes	hsCRP=>1.73	BNP=>88	sST2=>27.45	Followup_months	Death_or_resuscitation	SCD_or_resuscitation
1	56	1	6	0.501	4	11.2955	0	0	0	0	108	0	0
1	63	1	11	0.362	18	38.4737	0	0	0	1	85	1	1
1	64	1	5	0.655	27	34.8356	0	0	0	1	87	0	0
1	70	1	7	0.161	35	12.2604	0	0	0	0	87	0	0
1	67	1	5	0.28	52	14.9232	0	0	0	0	57	0	0
1	61	0	10	12.9	52	9.30559	0	1	0	0	83	0	0
1	67	0	9	0.75	54	18.8048	0	0	0	0	75	0	0
1	69	0	9	2.17	66	7.67135	0	1	0	0	75	0	0
1	56	0	7	0.21	114	13.0788	0	0	1	0	69	0	0
1	54	0	8	5.24	23	9.21618	0	1	0	0	60	0	0
1	56	0	7	0.86	43	29.7669	0	0	0	1	38	0	0
1	61	0	8	3.09	110	14.3067	0	1	1	0	87	0	0
1	57	0	5	1.65	16	37.3615	0	0	0	1	83	0	0
1	66	0	5	8.49	95	17.9996	0	1	1	0	65	0	0
2	67	1	6	0.702	61	9.98413	0	0	0	0	108	0	0
1	54	1	7	1.04	13	9.71748	0	0	0	0	102	0	0
1	67	1	13	12.1	31	12.7803	0	1	0	0	94	0	0
1	63	1	13	0.31	36	16.3166	0	0	0	0	81	0	0
1	59	1	8	1.87	25	19.0398	0	1	0	0	69	0	0
1	72	1	10	0.93	17	13.6608	0	0	0	0	54	0	0
1	67	1	7	0.8	93	23.29	0	0	1	0	47	0	0
1	73	1	6	0.41	74	24.1533	0	0	0	0	38	0	0
2	70	0	6	0.4	45	4.73895	0	0	0	0	93	0	0
1	45	0	5	4.75	52	12.2457	0	1	0	0	38	0	0
1	58	1	8	1.39	21	20.3033	0	0	0	0	108	0	0
2	76	1	10	1.56	92	17.7611	0	0	1	0	108	0	0
2	61	1	6	3.84	26	29.0364	0	1	0	1	55	0	0
2	70	0	5	0.46	70	14.0879	0	0	0	0	78	0	0
2	61	0	5	4.4	59	18.2629	0	1	0	0	38	0	0
1	66	1	6	3.1	5	13.5096	0	1	0	0	108	0	0
1	70	1	10	0.727	19	11.2709	0	0	0	0	45	1	0
1	78	1	10	0.182	30	18.7315	0	0	0	0	102	1	1
1	59	1	9	0.288	35	26.0838	0	0	0	0	108	0	0
1	61	1	8	0.77	30	16.753	0	0	0	0	107	0	0
1	57	1	9	0.49	54	20.5598	0	0	0	0	107	0	0
1	51	1	5	3.02	33	17.1034	0	1	0	0	108	0	0
1	61	1	9	3.38	15	22.4767	0	1	0	0	107	0	0
1	51	1	10	2.99	35	18.1836	0	1	0	0	107	0	0
1	58	1	5	0.146	9	19.2853	0	0	0	0	107	0	0
1	60	1	10	1.15	3	12.5993	0	0	0	0	107	0	0
1	78	1	8	0.412	124	21.6459	0	0	1	0	106	0	0
1	70	1	6	0.248	21	39.1457	0	0	0	1	106	0	0
1	68	1	9	1.63	24	15.5518	0	0	0	0	106	0	0
1	65	1	12	0.171	57	24.2539	0	0	0	0	106	0	0
1	73	1	9	0.407	20	5.49745	0	0	0	0	106	0	0
1	57	1	5	4.14	3	17.2541	0	1	0	0	105	0	0
1	65	1	7	1.33	12	19.8886	0	0	0	0	105	0	0
1	65	1	6	0.51	9	28.7765	0	0	0	1	105	0	0
1	69	1	9	1.39	43	21.3484	0	0	0	0	104	0	0
1	66	1	11	0.493	85	21.7967	0	0	0	0	103	0	0
1	45	1	7	0.916	11	42.2982	0	0	0	1	102	0	0
1	59	1	7	3.88	10	19.4638	0	1	0	0	102	0	0
1	56	1	8	1.04	15	7.86998	0	0	0	0	102	0	0
2	59	1	5	1.55	24	14.2618	0	0	0	0	102	0	0
1	69	1	14	1.18	19	25.3566	0	0	0	0	101	0	0
1	72	1	8	0.796	38	11.5639	0	0	0	0	101	0	0
1	57	1	6	1.24	25	24.388	0	0	0	0	101	0	0
1	66	1	8	0.661	56	34.3851	0	0	0	1	100	0	0
1	69	1	6	0.649	62	27.9395	0	0	0	1	99	0	0
1	56	1	5	0.424	21	23.6028	0	0	0	0	99	0	0
1	66	1	9	1.03	14	23.4427	0	0	0	0	99	0	0
1	58	1	5	0.724	41	20.082	0	0	0	0	99	0	0
1	61	1	6	0.355	30	25.5592	0	0	0	0	98	0	0
1	61	1	11	0.852	19	29.5799	0	0	0	1	98	0	0
1	73	1	13	0.26	90	23.5749	0	0	1	0	98	0	0
1	58	1	5	0.283	25	17.3057	0	0	0	0	94	0	0
1	58	1	11	0.617	94	11.352	0	0	1	0	93	0	0
1	47	1	5	0.169	6	21.7131	0	0	0	0	69	1	0
1	62	1	5	0.589	80	12.7221	0	0	0	0	93	0	0
1	62	1	11	0.637	19	22.5906	0	0	0	0	91	0	0
1	68	1	6	0.161	18	13.6351	0	0	0	0	91	0	0
1	58	1	9	1.15	23	18.6523	0	0	0	0	91	0	0
1	65	1	6	0.426	14	11.9202	0	0	0	0	91	0	0
1	59	1	7	0.476	10	16.1359	0	0	0	0	91	0	0
1	69	1	6	0.85	29	16.9879	0	0	0	0	91	0	0
1	66	1	10	0.45	75	17.372	0	0	0	0	90	0	0
1	61	1	12	1.33	35	9.32336	0	0	0	0	89	0	0
1	70	1	10	0.37	21	24.2728	0	0	0	0	88	0	0
1	70	1	7	0.185	75	23.4235	0	0	0	0	88	0	0
1	71	1	9	0.774	14	15.6447	0	0	0	0	87	0	0
1	69	1	13	0.85	62	10.1606	0	0	0	0	87	0	0
1	53	1	8	4.88	23	12.9001	0	1	0	0	87	0	0
1	70	1	8	0.435	91	13.3463	0	0	1	0	87	0	0
1	63	1	6	0.169	101	21.0732	0	0	1	0	86	0	0
1	53	1	5	0.161	39	24.2443	0	0	0	0	86	0	0
1	45	1	11	8.02	115	19.0737	0	1	1	0	86	0	0
1	58	1	6	0.202	19	16.8399	0	0	0	0	86	0	0
1	71	1	14	1.3	27	16.9991	0	0	0	0	86	0	0
1	60	1	5	3.24	12	23.402	0	1	0	0	86	0	0
1	57	1	12	0.79	7	20.9252	0	0	0	0	86	0	0
2	74	1	8	0.161	117	15.5415	0	0	1	0	86	0	0
1	58	1	10	1.78	37	24.3232	0	1	0	0	86	0	0
1	50	1	5	1.31	28	15.6332	0	0	0	0	86	0	0
1	58	1	5	2.1	26	15.1073	0	1	0	0	82	0	0
1	63	1	7	0.38	22	9.9679	0	0	0	0	82	0	0
1	68	1	10	0.56	109	21.9726	0	0	1	0	78	0	0
1	67	1	7	3.22	16	17.2805	0	1	0	0	76	0	0
1	59	1	6	0.25	14	17.7285	0	0	0	0	76	0	0
1	74	1	11	0.43	112	22.0185	0	0	1	0	76	0	0
1	64	1	11	1.53	11	21.702	0	0	0	0	76	0	0
1	47	1	7	0.76	17	20.1726	0	0	0	0	76	0	0
1	43	1	6	0.89	55	12.1452	0	0	0	0	75	0	0
1	74	1	9	0.27	137	19.2059	0	0	1	0	75	0	0
1	62	1	11	0.2	47	24.6117	0	0	0	0	74	0	0
2	51	1	8	0.7	35	10.7828	0	0	0	0	74	0	0
2	67	1	13	1.07	214	18.9941	0	0	1	0	74	0	0
1	56	1	5	1.67	21	24.8798	0	0	0	0	74	0	0
1	65	1	10	0.92	34	15.8834	0	0	0	0	72	0	0
1	59	1	6	18.7	68	18.1937	0	1	0	0	72	0	0
1	60	1	9	5.41	12	14.567	0	1	0	0	71	0	0
1	68	1	6	0.6	18	19.4899	0	0	0	0	70	0	0
1	63	1	13	1.15	49	27.8263	0	0	0	1	69	0	0
1	74	1	10	0.69	92	24.9641	0	0	1	0	66	0	0
1	46	1	9	1.25	3	27.8044	0	0	0	1	65	0	0
1	73	1	9	0.37	24	31.0184	0	0	0	1	63	0	0
1	59	1	6	3.24	62	17.5855	0	1	0	0	59	0	0
1	52	1	5	8.9	67	25.342	0	1	0	0	59	0	0
1	70	1	5	0.37	24	23.4917	0	0	0	0	59	0	0
1	65	1	7	0.85	33	11.8107	0	0	0	0	57	0	0
1	63	1	10	0.94	56	17.0253	0	0	0	0	56	0	0
1	70	1	6	0.2	7	26.0437	0	0	0	0	56	0	0
1	49	1	5	0.31	53	21.7571	0	0	0	0	56	0	0
1	46	1	5	0.32	16	33.6956	0	0	0	1	56	0	0
1	54	1	6	0.46	13	14.144	0	0	0	0	55	0	0
1	62	1	5	3.18	9	15.7694	0	1	0	0	55	0	0
1	50	1	5	1.76	9	15.58	0	1	0	0	55	0	0
1	66	1	6	0.2	56	23.7605	0	0	0	0	55	0	0
1	72	1	13	0.95	112	18.199	0	0	1	0	55	0	0
1	61	1	5	1.73	7	17.2771	0	1	0	0	55	0	0
1	48	1	7	3.26	39	25.9083	0	1	0	0	54	0	0
1	52	1	14	0.59	10	22.3449	0	0	0	0	54	0	0
1	59	1	5	1.04	54	29.414	0	0	0	1	53	0	0
1	71	1	8	0.61	15	31.9039	0	0	0	1	51	0	0
1	59	1	5	0.31	15	15.2031	0	0	0	0	50	0	0
1	72	1	7	0.96	6	25.7498	0	0	0	0	50	0	0
1	59	1	10	0.43	52	8.52454	0	0	0	0	50	0	0
1	74	1	6	0.2	30	14.6458	0	0	0	0	48	0	0
1	74	1	11	1.04	17	21.2629	0	0	0	0	48	0	0
1	71	1	5	1.08	18	14.395	0	0	0	0	47	0	0
1	61	1	6	1.79	2	41.1367	0	1	0	1	47	0	0
1	56	1	6	1.31	2	7.83639	0	0	0	0	46	0	0
1	61	1	7	1.15	68	18.0018	0	0	0	0	45	0	0
1	74	1	14	0.39	20	11.7535	0	0	0	0	44	0	0
1	69	1	8	0.65	17	15.8563	0	0	0	0	43	0	0
1	71	1	13	0.2	33	30.6017	0	0	0	1	42	0	0
2	64	1	5	0.2	14	9.63066	0	0	0	0	42	0	0
1	50	1	6	0.63	18	16.8759	0	0	0	0	41	0	0
1	56	1	11	0.38	20	20.9987	0	0	0	0	41	0	0
2	48	1	5	0.66	8	7.07331	0	0	0	0	38	0	0
1	67	1	14	0.22	11	13.217	0	0	0	0	36	0	0
1	52	1	12	1.36	24	17.2312	0	0	0	0	32	0	0
1	43	0	8	0.61	9	12.8258	0	0	0	0	106	0	0
1	59	0	9	1.26	42	13.1333	0	0	0	0	106	0	0
1	71	0	10	0.315	63	27.9526	0	0	0	1	103	0	0
1	46	0	6	2.43	24	24.2227	0	1	0	0	103	0	0
1	71	0	6	1.24	23	25.5345	0	0	0	0	103	0	0
1	59	0	6	0.94	42	15.2342	0	0	0	0	103	0	0
1	77	0	7	0.413	18	15.53	0	0	0	0	58	1	0
1	52	0	5	0.322	2	12.2546	0	0	0	0	103	0	0
2	70	0	5	0.424	40	13.5349	0	0	0	0	103	0	0
1	60	0	8	0.46	13	18.4629	0	0	0	0	103	0	0
1	49	0	10	0.821	20	25.0982	0	0	0	0	102	0	0
1	60	0	5	2.88	15	14.9544	0	1	0	0	102	0	0
1	66	0	12	0.314	19	16.7931	0	0	0	0	102	0	0
1	60	0	6	0.396	96	24.1332	0	0	1	0	99	0	0
1	59	0	10	0.442	24	13.0145	0	0	0	0	99	0	0
1	59	0	9	8.34	21	13.6039	0	1	0	0	99	0	0
1	52	0	5	0.554	27	20.3614	0	0	0	0	99	0	0
1	44	0	5	0.308	38	5.99856	0	0	0	0	99	0	0
1	50	0	14	0.429	78	15.6874	0	0	0	0	99	0	0
1	63	0	6	0.151	34	20.5272	0	0	0	0	99	0	0
1	72	0	13	0.439	53	21.8809	0	0	0	0	99	0	0
1	65	0	5	0.173	88	7.07923	0	0	1	0	99	0	0
1	52	0	6	0.373	10	7.43599	0	0	0	0	99	0	0
1	56	0	5	0.603	158	8.79699	0	0	1	0	99	0	0
1	66	0	5	1.57	28	7.59133	0	0	0	0	99	0	0
1	64	0	6	1.26	8	11.2854	0	0	0	0	99	0	0
1	71	0	5	0.224	42	17.5549	0	0	0	0	99	0	0
1	67	0	6	1.44	50	7.48365	0	0	0	0	46	1	0
1	68	0	10	1.11	79	9.10127	0	0	0	0	98	0	0
2	63	0	8	0.151	81	8.88755	0	0	0	0	96	0	0
1	57	0	5	0.607	12	23.8807	0	0	0	0	96	0	0
1	65	0	5	0.307	17	13.8995	0	0	0	0	96	0	0
1	69	0	10	0.606	27	17.4904	0	0	0	0	96	0	0
1	69	0	5	0.33	47	7.89101	0	0	0	0	96	0	0
1	58	0	14	0.161	49	13.3955	0	0	0	0	96	0	0
1	66	0	5	0.821	48	12.1087	0	0	0	0	96	0	0
1	72	0	13	0.517	85	17.1042	0	0	0	0	96	0	0
1	61	0	5	0.927	23	8.53938	0	0	0	0	96	0	0
1	58	0	5	1.2	120	14.8972	0	0	1	0	96	0	0
1	56	0	5	0.786	15	11.4832	0	0	0	0	96	0	0
1	60	0	7	0.638	21	17.5534	0	0	0	0	96	0	0
1	44	0	5	0.178	23	11.3869	0	0	0	0	96	0	0
1	62	0	9	1.04	97	15.1128	0	0	1	0	96	0	0
1	57	0	5	2.79	7	17.7465	0	1	0	0	94	0	0
1	70	0	11	0.533	71	21.968	0	0	0	0	94	0	0
1	60	0	5	1.88	40	16.8362	0	1	0	0	94	0	0
1	62	0	6	0.664	20	14.9398	0	0	0	0	94	0	0
1	72	0	9	0.856	16	15.0612	0	0	0	0	94	0	0
1	55	0	7	0.318	29	7.10339	0	0	0	0	94	0	0
1	62	0	7	0.802	20	10.8101	0	0	0	0	94	0	0
1	67	0	8	0.616	32	11.4464	0	0	0	0	94	0	0
1	55	0	12	1.77	6	15.825	0	1	0	0	94	0	0
2	56	0	5	0.608	124	3.59041	0	0	1	0	93	0	0
1	65	0	11	0.255	19	16.2447	0	0	0	0	93	0	0
1	60	0	5	0.564	22	13.228	0	0	0	0	93	0	0
1	57	0	6	1.66	29	9.18205	0	0	0	0	93	0	0
1	74	0	8	0.771	63	12.2192	0	0	0	0	93	0	0
2	63	0	5	0.95	17	16.9908	0	0	0	0	93	0	0
1	73	0	8	0.728	50	14.16	0	0	0	0	93	0	0
1	62	0	6	0.755	60	7.09194	0	0	0	0	93	0	0
1	39	0	12	1.18	4	20.737	0	0	0	0	81	1	0
2	54	0	5	0.279	23	6.64957	0	0	0	0	92	0	0
2	53	0	8	0.192	41	5.31782	0	0	0	0	92	0	0
2	62	0	5	0.873	38	4.6967	0	0	0	0	92	0	0
1	58	0	5	0.929	17	14.1571	0	0	0	0	92	0	0
2	69	0	8	1.19	23	12.8484	0	0	0	0	91	0	0
1	60	0	8	0.76	18	7.59527	0	0	0	0	91	0	0
2	61	0	5	0.826	12	5.41465	0	0	0	0	91	0	0
1	61	0	5	0.657	65	17.282	0	0	0	0	91	0	0
1	66	0	6	0.457	12	15.6982	0	0	0	0	31	1	0
1	55	0	7	0.386	17	19.7555	0	0	0	0	90	0	0
2	64	0	5	0.161	55	9.41952	0	0	0	0	90	0	0
1	55	0	5	0.517	28	10.7717	0	0	0	0	90	0	0
1	73	0	6	0.214	35	11.7872	0	0	0	0	90	0	0
1	65	0	9	0.38	59	18.6834	0	0	0	0	90	0	0
1	63	0	6	1.06	22	14.2523	0	0	0	0	90	0	0
1	52	0	5	0.899	10	10.937	0	0	0	0	90	0	0
1	69	0	9	0.588	17	12.7176	0	0	0	0	90	0	0
1	51	0	9	0.845	17	19.0852	0	0	0	0	90	0	0
1	59	0	9	2.82	34	14.7297	0	1	0	0	90	0	0
1	56	0	7	0.895	33	20.1109	0	0	0	0	67	1	0
1	82	0	10	1.43	48	19.045	0	0	0	0	89	0	0
1	62	0	7	0.584	12	18.0186	0	0	0	0	87	0	0
1	76	0	8	3.33	86	15.6209	0	1	0	0	87	0	0
1	60	0	6	0.998	28	13.6457	0	0	0	0	87	0	0
1	80	0	12	1.27	137	48.4356	0	0	1	1	87	0	0
1	69	0	6	0.547	39	9.43847	0	0	0	0	87	0	0
1	57	0	6	0.621	8	25.2733	0	0	0	0	87	0	0
1	66	0	6	0.722	14	8.74405	0	0	0	0	87	0	0
1	66	0	5	1.49	68	19.6014	0	0	0	0	87	0	0
1	63	0	5	0.574	18	14.0667	0	0	0	0	44	1	0
2	56	0	6	1.98	77	15.9795	0	1	0	0	86	0	0
1	57	0	5	2.18	18	27.2739	0	1	0	0	86	0	0
1	42	0	5	0.567	12	22.7744	0	0	0	0	86	0	0
1	48	0	7	5.21	10	14.0106	0	1	0	0	86	0	0
1	59	0	14	0.587	36	23.7507	0	0	0	0	86	0	0
1	62	0	6	1.78	20	31.7332	0	1	0	1	86	0	0
1	73	0	11	2.5	91	16.0685	0	1	1	0	86	0	0
1	53	0	5	1.17	16	17.3676	0	0	0	0	86	0	0
1	58	0	9	0.676	23	28.9509	0	0	0	1	86	0	0
1	78	0	9	0.75	131	20.859	0	0	1	0	83	0	0
1	73	0	7	#NULL!	111	5.83123	0	#NULL!	1	0	83	0	0
1	62	0	6	0.4	168	23.3812	0	0	1	0	82	0	0
1	64	0	5	0.8	17	20.779	0	0	0	0	82	0	0
1	47	0	5	0.2	22	18.4138	0	0	0	0	82	0	0
1	62	0	5	2.92	23	16.4455	0	1	0	0	82	0	0
2	62	0	6	0.49	35	11.4569	0	0	0	0	81	0	0
1	69	0	5	0.57	32	11.996	0	0	0	0	82	0	0
1	63	0	5	0.8	91	13.5715	0	0	1	0	82	0	0
1	53	0	6	0.28	6	10.5735	0	0	0	0	81	0	0
1	63	0	5	0.75	26	13.3118	0	0	0	0	80	0	0
1	67	0	9	0.34	19	11.81	0	0	0	0	80	0	0
1	68	0	8	0.29	107	12.8828	0	0	1	0	78	0	0
1	59	0	7	0.84	7	19.6483	0	0	0	0	78	0	0
1	72	0	5	1.06	24	4.07403	0	0	0	0	52	1	0
2	61	0	5	0.28	4	13.3266	0	0	0	0	78	0	0
1	61	0	8	1.29	126	9.39419	0	0	1	0	78	0	0
1	55	0	5	2.08	15	21.5124	0	1	0	0	78	0	0
2	57	0	5	1.07	11	11.635	0	0	0	0	78	0	0
1	58	0	5	0.63	11	17.4452	0	0	0	0	78	0	0
1	65	0	7	0.2	126	11.4994	0	0	1	0	78	0	0
2	69	0	5	0.81	32	8.22808	0	0	0	0	78	0	0
1	58	0	5	0.44	31	11.6756	0	0	0	0	78	0	0
1	62	0	5	0.58	10	22.7368	0	0	0	0	77	0	0
1	71	0	5	0.33	44	25.8801	0	0	0	0	77	0	0
1	71	0	10	1.1	161	29.7409	0	0	1	1	77	0	0
1	72	0	7	1.5	70	28.7963	0	0	0	1	77	0	0
1	58	0	13	0.61	24	10.5186	0	0	0	0	77	0	0
1	64	0	6	0.45	46	7.72423	0	0	0	0	77	0	0
1	76	0	12	0.52	44	17.4076	0	0	0	0	76	0	0
1	69	0	8	0.74	30	11.0312	0	0	0	0	76	0	0
1	62	0	8	0.99	69	18.6854	0	0	0	0	76	0	0
1	64	0	8	0.65	17	10.2661	0	0	0	0	76	0	0
2	64	0	5	0.43	36	11.4354	0	0	0	0	76	0	0
1	59	0	6	1.91	83	11.8415	0	1	0	0	75	0	0
1	70	0	8	0.2	87	7.1973	0	0	0	0	75	0	0
1	63	0	11	0.36	65	13.9124	0	0	0	0	75	0	0
1	81	0	9	0.2	42	17.8602	0	0	0	0	75	0	0
1	51	0	5	1.04	20	20.2976	0	0	0	0	75	0	0
1	62	0	10	0.3	10	15.3785	0	0	0	0	75	0	0
1	70	0	10	2.86	46	28.5797	0	1	0	1	75	0	0
1	61	0	10	3.83	6	26.184	0	1	0	0	75	0	0
1	59	0	9	0.89	14	17.4509	0	0	0	0	75	0	0
1	69	0	8	0.66	46	8.79759	0	0	0	0	74	0	0
1	64	0	7	0.34	156	13.4839	0	0	1	0	72	0	0
1	54	0	6	0.36	13	22.2342	0	0	0	0	72	0	0
1	65	0	6	1.09	68	16.229	0	0	0	0	71	0	0
1	63	0	6	1.14	80	17.8284	0	0	0	0	71	0	0
1	72	0	5	1.04	20	13.6006	0	0	0	0	37	1	0
1	67	0	5	1.35	15	9.26495	0	0	0	0	70	0	0
2	54	0	5	1.12	49	9.39438	0	0	0	0	70	0	0
1	55	0	5	1.43	50	15.9338	0	0	0	0	70	0	0
2	63	0	5	0.31	69	10.2605	0	0	0	0	70	0	0
1	51	0	5	0.47	33	21.8016	0	0	0	0	70	0	0
1	62	0	5	0.26	17	19.7105	0	0	0	0	70	0	0
1	53	0	8	0.2	73	14.8926	0	0	0	0	69	0	0
1	53	0	5	2.52	37	13.9178	0	1	0	0	69	0	0
1	58	0	5	0.2	41	19.5166	0	0	0	0	69	0	0
1	60	0	5	0.4	16	20.9602	0	0	0	0	69	0	0
1	63	0	9	0.68	8	10.6977	0	0	0	0	69	0	0
1	75	0	7	1.16	90	25.1121	0	0	1	0	69	0	0
1	62	0	6	1.32	38	20.9538	0	0	0	0	69	0	0
1	68	0	8	0.46	83	14.5023	0	0	0	0	69	0	0
1	77	0	7	0.23	27	19.5177	0	0	0	0	69	0	0
1	72	0	7	0.45	64	21.6953	0	0	0	0	68	0	0
1	64	0	9	1.9	33	14.6715	0	1	0	0	68	0	0
1	52	0	6	0.87	17	10.5962	0	0	0	0	67	0	0
1	61	0	8	0.21	101	18.4398	0	0	1	0	67	0	0
1	69	0	5	0.44	31	10.7932	0	0	0	0	67	0	0
1	71	0	10	0.67	95	27.7104	0	0	1	1	67	0	0
1	67	0	11	2.05	26	16.0136	0	1	0	0	67	0	0
1	62	0	9	0.81	88	15.3818	0	0	1	0	67	0	0
1	62	0	8	0.4	8	15.9602	0	0	0	0	66	0	0
1	69	0	12	0.41	142	15.8214	0	0	1	0	66	0	0
1	69	0	6	1.16	32	13.248	0	0	0	0	66	0	0
2	67	0	7	0.2	42	17.8116	0	0	0	0	66	0	0
1	62	0	7	0.5	29	22.0232	0	0	0	0	66	0	0
2	66	0	5	0.34	25	13.0498	0	0	0	0	65	0	0
1	57	0	6	0.29	65	18.5398	0	0	0	0	64	0	0
1	61	0	5	1.7	19	15.8477	0	0	0	0	64	0	0
1	48	0	5	0.49	9	12.9623	0	0	0	0	64	0	0
1	65	0	7	0.85	44	19.9456	0	0	0	0	64	0	0
2	67	0	5	0.2	15	7.99107	0	0	0	0	64	0	0
1	48	0	6	0.44	19	12.9397	0	0	0	0	64	0	0
1	65	0	13	7.59	103	25.284	0	1	1	0	64	0	0
1	70	0	6	2.94	58	15.2385	0	1	0	0	64	0	0
1	61	0	9	0.69	36	16.4586	0	0	0	0	63	0	0
1	56	0	11	4.19	62	18.2823	0	1	0	0	63	0	0
1	64	0	6	2.16	25	13.4785	0	1	0	0	62	0	0
1	49	0	6	0.84	51	15.8062	0	0	0	0	59	0	0
1	54	0	5	0.75	29	22.8392	0	0	0	0	58	0	0
1	36	0	8	1.44	81	27.0585	0	0	0	0	57	0	0
1	61	0	6	0.8	33	12.8489	0	0	0	0	57	0	0
1	71	0	8	0.24	81	9.94703	0	0	0	0	57	0	0
1	63	0	14	0.71	57	10.4801	0	0	0	0	57	0	0
1	65	0	9	0.2	55	20.919	0	0	0	0	56	0	0
1	52	0	9	1.75	17	15.777	0	1	0	0	56	0	0
1	63	0	7	0.61	419	9.74571	0	0	1	0	54	0	0
1	47	0	5	0.83	8	9.92275	0	0	0	0	54	0	0
2	67	0	5	0.56	50	11.5953	0	0	0	0	54	0	0
1	52	0	6	0.56	47	16.5282	0	0	0	0	54	0	0
1	42	0	5	0.29	41	17.2998	0	0	0	0	54	0	0
1	71	0	8	2.11	58	15.8118	0	1	0	0	53	0	0
1	66	0	8	1.42	29	13.4406	0	0	0	0	53	0	0
1	59	0	5	0.79	7	15.7917	0	0	0	0	53	0	0
1	58	0	8	0.58	101	11.0683	0	0	1	0	53	0	0
2	68	0	5	0.87	44	18.1597	0	0	0	0	52	0	0
1	57	0	5	0.23	130	11.6733	0	0	1	0	52	0	0
1	70	0	5	#NULL!	5	20.5599	0	#NULL!	0	0	52	0	0
1	43	0	5	0.27	3	10.2424	0	0	0	0	52	0	0
1	66	0	8	0.28	179	21.642	0	0	1	0	51	0	0
1	62	0	10	0.21	15	17.059	0	0	0	0	51	0	0
1	66	0	5	0.93	40	20.0037	0	0	0	0	51	0	0
2	64	0	5	1.01	54	15.2087	0	0	0	0	51	0	0
1	62	0	5	0.2	2	16.2147	0	0	0	0	51	0	0
1	61	0	6	0.44	58	28.8469	0	0	0	1	12	1	1
1	61	0	7	0.2	15	14.7783	0	0	0	0	51	0	0
1	79	0	9	2.05	18	11.8567	0	1	0	0	51	0	0
1	67	0	11	1.75	50	15.6466	0	1	0	0	51	0	0
2	43	0	5	0.33	13	10.4487	0	0	0	0	51	0	0
1	76	0	6	0.66	164	14.2029	0	0	1	0	51	0	0
1	53	0	9	0.49	8	18.2088	0	0	0	0	50	0	0
1	64	0	8	0.3	65	18.2314	0	0	0	0	48	0	0
1	45	0	5	0.3	21	6.05561	0	0	0	0	47	0	0
2	76	0	8	0.46	61	12.5804	0	0	0	0	47	0	0
1	55	0	5	0.2	22	8.15944	0	0	0	0	47	0	0
1	65	0	9	1.49	12	11.1797	0	0	0	0	47	0	0
1	60	0	6	0.91	9	26.1767	0	0	0	0	46	0	0
1	74	0	10	1.27	29	17.3806	0	0	0	0	46	0	0
1	67	0	5	0.44	53	27.0399	0	0	0	0	46	0	0
1	63	0	5	2.89	35	18.8595	0	1	0	0	46	0	0
1	70	0	5	0.45	13	13.016	0	0	0	0	45	0	0
1	65	0	5	0.58	12	14.3549	0	0	0	0	45	0	0
1	66	0	5	0.47	7	8.74948	0	0	0	0	45	0	0
1	43	0	8	0.49	111	16.0837	0	0	1	0	43	0	0
1	59	0	8	0.9	30	9.94929	0	0	0	0	41	0	0
1	49	0	5	0.2	4	19.2515	0	0	0	0	41	0	0
1	76	0	12	0.38	60	8.30993	0	0	0	0	38	0	0
2	49	0	6	0.42	162	15.2732	0	0	1	0	34	0	0
1	42	0	6	0.6	19	25.8755	0	0	0	0	32	0	0
1	47	0	6	1.09	28	33.7069	0	0	0	1	32	0	0
1	63	0	6	0.2	52	11.581	0	0	0	0	32	0	0
1	59	0	11	0.5	99	22.6922	0	0	1	0	30	0	0
1	67	0	6	0.74	27	26.5784	0	0	0	0	30	0	0
1	41	0	5	0.95	15	25.0359	0	0	0	0	27	0	0
1	34	0	5	1.26	9	19.3649	0	0	0	0	27	0	0
1	65	0	7	0.563	31	15.4266	0	0	0	0	100	0	0
1	61	0	9	1.72	23	20.7246	0	0	0	0	96	0	0
1	60	0	5	0.161	7	15.5438	0	0	0	0	96	0	0
1	63	0	9	0.313	187	8.27841	0	0	1	0	96	0	0
1	59	0	5	1.18	25	23.8641	0	0	0	0	96	0	0
1	67	0	7	0.478	27	14.6012	0	0	0	0	94	0	0
1	71	0	9	1.5	131	16.009	0	0	1	0	94	0	0
1	61	0	9	2.6	22	15.0225	0	1	0	0	94	0	0
1	77	0	7	0.348	73	19.7423	0	0	0	0	93	0	0
1	67	0	5	0.275	34	22.881	0	0	0	0	93	0	0
1	50	0	6	1.94	15	23.2741	0	1	0	0	92	0	0
1	52	0	7	4.05	69	14.1439	0	1	0	0	91	0	0
1	61	0	10	0.245	23	9.72618	0	0	0	0	91	0	0
1	56	0	5	0.161	14	13.1699	0	0	0	0	91	0	0
1	73	0	10	0.397	73	11.5399	0	0	0	0	90	0	0
1	60	0	7	0.179	45	11.8005	0	0	0	0	90	0	0
1	76	0	10	0.161	16	11.9872	0	0	0	0	90	0	0
1	73	0	9	0.343	141	9.33173	0	0	1	0	89	0	0
1	74	0	9	0.983	40	12.0289	0	0	0	0	88	0	0
1	69	0	5	5.67	20	33.1831	0	1	0	1	44	1	1
1	69	0	7	1.6	21	16.7691	0	0	0	0	87	0	0
2	62	0	5	0.489	46	2.65837	0	0	0	0	87	0	0
1	58	0	6	0.794	51	11.5314	0	0	0	0	87	0	0
1	66	0	5	1.44	26	19.304	0	0	0	0	87	0	0
1	55	0	6	1.17	4	13.3978	0	0	0	0	86	0	0
1	56	0	9	0.623	11	34.9585	0	0	0	1	83	0	0
1	61	0	7	3.9	39	16.9263	0	1	0	0	83	0	0
1	73	0	6	0.2	28	17.929	0	0	0	0	82	0	0
1	62	0	6	0.2	19	11.0649	0	0	0	0	82	0	0
1	61	0	8	0.89	25	9.9485	0	0	0	0	82	0	0
2	69	0	5	0.26	31	13.9865	0	0	0	0	81	0	0
1	66	0	5	0.39	135	24.0809	0	0	1	0	78	0	0
1	70	0	5	1.32	67	13.195	0	0	0	0	78	0	0
1	62	0	8	0.2	7	10.2952	0	0	0	0	78	0	0
1	64	0	10	6.39	14	16.8735	0	1	0	0	77	0	0
1	68	0	9	0.27	34	20.055	0	0	0	0	76	0	0
1	62	0	6	0.38	11	25.1741	0	0	0	0	76	0	0
1	66	0	5	0.57	24	26.3087	0	0	0	0	76	0	0
1	75	0	6	0.49	54	17.7889	0	0	0	0	76	0	0
1	76	0	14	0.27	40	10.5063	0	0	0	0	75	0	0
1	62	0	6	0.77	28	19.5766	0	0	0	0	70	0	0
1	56	0	6	0.82	20	13.088	0	0	0	0	70	0	0
1	72	0	5	0.88	13	10.5685	0	0	0	0	69	0	0
1	71	0	8	0.2	68	20.4202	0	0	0	0	69	0	0
1	62	0	6	0.2	30	20.618	0	0	0	0	69	0	0
1	71	0	12	0.63	59	12.3183	0	0	0	0	69	0	0
1	60	0	14	0.75	21	17.708	0	0	0	0	69	0	0
1	71	0	6	0.37	38	22.9085	0	0	0	0	67	0	0
1	66	0	8	0.2	50	20.8746	0	0	0	0	67	0	0
1	61	0	8	3.07	20	25.8219	0	1	0	0	67	0	0
1	59	0	6	0.24	16	10.4383	0	0	0	0	66	0	0
1	65	0	8	0.49	27	15.7812	0	0	0	0	64	0	0
1	80	0	10	1.05	120	11.235	0	0	1	0	53	0	0
1	69	0	13	0.5	90	22.1271	0	0	1	0	52	0	0
2	75	0	5	0.43	64	17.6069	0	0	0	0	51	0	0
1	72	0	11	0.68	90	29.3105	0	0	1	1	51	0	0
1	65	0	7	0.23	31	9.98462	0	0	0	0	51	0	0
1	52	0	6	0.56	32	15.8225	0	0	0	0	50	0	0
1	60	0	6	0.24	65	13.1779	0	0	0	0	47	0	0
2	48	0	5	0.71	65	13.4901	0	0	0	0	44	0	0
1	54	0	6	0.47	9	20.4474	0	0	0	0	42	0	0
1	67	0	7	1.63	24	33.5976	0	0	0	1	29	0	0
1	62	0	8	4.13	7	18.5855	0	1	0	0	103	0	0
1	57	0	6	0.457	54	11.1943	0	0	0	0	103	0	0
1	73	0	6	0.882	294	13.8516	0	0	1	0	99	0	0
1	64	0	9	3.06	46	13.8076	0	1	0	0	99	0	0
1	70	0	10	2.06	28	28.5501	0	1	0	1	99	0	0
1	71	0	7	0.567	28	11.5752	0	0	0	0	94	0	0
2	63	0	5	5.6	53	9.86464	0	1	0	0	94	0	0
1	61	0	5	0.466	23	19.6523	0	0	0	0	93	0	0
1	74	0	10	0.192	78	16.8946	0	0	0	0	93	0	0
1	62	0	10	0.799	52	15.7594	0	0	0	0	93	0	0
1	65	0	8	0.161	60	13.9698	0	0	0	0	91	0	0
1	65	0	5	0.306	9	11.5376	0	0	0	0	88	0	0
1	69	0	6	0.93	21	15.3482	0	0	0	0	87	0	0
1	54	0	5	1.52	12	16.6546	0	0	0	0	83	0	0
1	68	0	11	1.34	24	31.2704	0	0	0	1	82	0	0
1	70	0	9	0.7	39	14.9155	0	0	0	0	81	0	0
1	71	0	9	0.24	30	17.1314	0	0	0	0	81	0	0
1	67	0	6	0.45	84	13.7963	0	0	0	0	78	0	0
1	59	0	5	1.87	36	19.6035	0	1	0	0	77	0	0
1	68	0	5	0.35	50	15.7329	0	0	0	0	76	0	0
1	77	0	9	0.48	45	16.3163	0	0	0	0	76	0	0
1	57	0	5	1.22	9	22.5413	0	0	0	0	76	0	0
1	66	0	9	0.4	43	14.1496	0	0	0	0	75	0	0
1	65	0	11	0.51	33	8.02203	0	0	0	0	72	0	0
1	71	0	9	0.65	25	25.6543	0	0	0	0	42	1	0
1	66	0	6	0.45	64	16.4648	0	0	0	0	66	0	0
1	59	0	11	0.22	31	24.1582	0	0	0	0	65	0	0
1	66	0	8	1.13	81	24.8397	0	0	0	0	64	0	0
2	56	0	5	1.19	51	16.7953	0	0	0	0	54	0	0
1	55	0	5	1.81	26	16.754	0	1	0	0	50	0	0
1	59	0	5	0.71	110	11.9049	0	0	1	0	44	0	0
1	64	0	7	2.05	29	21.344	0	1	0	0	41	0	0
1	72	1	5	1.95	102	25.6323	0	1	1	0	87	1	0
1	76	0	9	0.187	51	9.26982	0	0	0	0	80	1	0
2	72	1	9	1.69	79	17.463	0	0	0	0	108	0	0
2	70	1	5	0.685	20	19.5817	0	0	0	0	108	0	0
2	62	1	6	4.65	41	23.0451	0	1	0	0	108	0	0
1	58	1	5	0.519	32	25.1094	0	0	0	0	66	1	0
1	53	1	5	1.32	4	44.2943	0	0	0	1	107	0	0
1	74	1	7	1.18	33	22.8608	0	0	0	0	107	0	0
1	63	1	7	5.76	9	20.5749	0	1	0	0	56	1	1
1	54	1	8	1.03	76	17.2177	0	0	0	0	106	0	0
2	61	1	5	2.12	25	13.978	0	1	0	0	106	0	0
1	61	1	10	7.18	34	16.9628	0	1	0	0	106	0	0
1	60	1	10	6.58	17	19.6037	0	1	0	0	106	0	0
1	62	1	5	0.988	26	26.8225	0	0	0	0	106	0	0
1	62	1	7	6.54	69	20.3542	0	1	0	0	106	0	0
1	71	1	8	0.767	30	38.1501	0	0	0	1	106	0	0
2	63	1	8	0.655	19	26.7721	0	0	0	0	101	0	0
1	55	1	10	2.97	25	21.8875	0	1	0	0	106	0	0
1	47	1	6	2.01	6	13.6188	0	1	0	0	106	0	0
1	70	1	9	0.909	60	11.8741	0	0	0	0	106	0	0
1	56	1	7	0.985	48	13.0503	0	0	0	0	62	1	1
1	60	1	11	0.897	62	29.4343	0	0	0	1	21	1	1
1	59	1	8	0.632	32	13.7502	0	0	0	0	105	0	0
1	62	1	8	0.848	44	17.5147	0	0	0	0	33	1	0
1	59	1	5	2.27	15	32.5595	0	1	0	1	104	0	0
1	69	1	9	1.25	47	15.851	0	0	0	0	104	0	0
1	65	1	13	0.151	93	27.1396	0	0	1	0	103	0	0
1	62	1	5	0.359	11	16.158	0	0	0	0	102	0	0
2	73	1	6	0.883	37	12.6667	0	0	0	0	102	0	0
1	66	1	5	0.254	23	34.9983	0	0	0	1	102	0	0
1	62	1	11	0.817	28	19.0441	0	0	0	0	102	0	0
1	71	1	8	15.2	53	29.2154	0	1	0	1	102	0	0
1	57	1	8	8.79	43	20.4776	0	1	0	0	101	0	0
1	68	1	10	0.151	47	21.0139	0	0	0	0	101	0	0
1	59	1	6	2.1	113	24.5021	0	1	1	0	101	0	0
2	69	1	9	1.59	40	27.1656	0	0	0	0	100	0	0
1	72	1	6	1.95	5	32.2322	0	1	0	1	100	0	0
1	68	1	12	1.23	60	13.3819	0	0	0	0	100	0	0
1	60	1	6	0.488	32	16.4389	0	0	0	0	99	0	0
1	76	1	13	1.08	38	15.7129	0	0	0	0	99	0	0
2	60	1	5	1.11	9	8.77833	0	0	0	0	98	0	0
1	77	1	8	0.655	89	14.7701	0	0	1	0	98	0	0
1	60	1	8	0.203	20	17.9887	0	0	0	0	98	0	0
1	56	1	8	2.22	33	37.8865	0	1	0	1	98	0	0
2	62	1	13	0.443	7	18.4809	0	0	0	0	96	0	0
1	57	1	5	30.3	29	22.3376	0	1	0	0	96	0	0
2	67	1	7	0.847	13	10.2051	0	0	0	0	96	0	0
1	61	1	5	0.755	97	20.5068	0	0	1	0	96	0	0
1	72	1	7	0.272	53	13.0635	0	0	0	0	94	0	0
2	69	1	7	2.93	28	22.9919	0	1	0	0	94	0	0
1	65	1	5	0.255	48	23.0143	0	0	0	0	94	0	0
1	60	1	9	6.04	33	22.5219	0	1	0	0	93	0	0
1	70	1	7	0.353	64	10.6883	0	0	0	0	93	0	0
1	63	1	8	2.23	51	16.4324	0	1	0	0	93	0	0
1	61	1	5	3.89	24	24.1169	0	1	0	0	93	0	0
1	65	1	9	0.151	75	25.9268	0	0	0	0	93	0	0
1	76	1	13	0.393	36	29.7663	0	0	0	1	29	1	0
1	66	1	5	0.398	90	20.0932	0	0	1	0	93	0	0
1	76	1	10	0.161	40	11.7028	0	0	0	0	70	1	0
1	50	1	8	1.97	38	22.0134	0	1	0	0	91	0	0
1	55	1	5	0.812	60	23.1201	0	0	0	0	91	0	0
2	56	1	8	4.56	31	15.8436	0	1	0	0	91	0	0
1	72	1	12	11.2	163	30.2167	0	1	1	1	90	0	0
2	56	1	5	2.98	38	15.6815	0	1	0	0	90	0	0
1	67	1	10	0.212	10	17.3344	0	0	0	0	90	0	0
2	76	1	11	1.19	53	14.5149	0	0	0	0	89	0	0
1	69	1	10	1.37	78	19.3154	0	0	0	0	87	0	0
2	67	1	7	0.2	20	14.9521	0	0	0	0	87	0	0
1	62	1	8	1.8	66	19.6832	0	1	0	0	87	0	0
2	64	1	7	0.805	52	18.6603	0	0	0	0	84	0	0
1	47	1	5	4	39	14.5302	0	1	0	0	83	0	0
1	47	1	9	0.7	3	24.3322	0	0	0	0	83	0	0
2	61	1	5	0.3	22	11.0025	0	0	0	0	83	0	0
2	63	1	5	0.5	55	16.142	0	0	0	0	82	0	0
1	76	1	8	0.78	38	16.7502	0	0	0	0	82	0	0
2	62	1	5	0.77	20	11.656	0	0	0	0	80	0	0
2	60	1	5	5.4	140	17.6256	0	1	1	0	78	0	0
1	63	1	14	1.12	175	17.2555	0	0	1	0	78	0	0
1	60	1	7	0.53	213	59.2256	0	0	1	1	76	0	0
1	78	1	7	0.26	36	20.7897	0	0	0	0	75	0	0
1	74	1	7	0.96	35	30.1978	0	0	0	1	75	0	0
1	80	1	13	1.61	43	48.7081	0	0	0	1	28	1	0
2	77	1	8	1.19	66	13.1811	0	0	0	0	74	0	0
2	74	1	8	1.47	19	9.82827	0	0	0	0	47	1	0
1	57	1	7	6.84	13	17.6305	0	1	0	0	74	0	0
1	62	1	14	1.36	25	21.929	0	0	0	0	74	0	0
1	73	1	10	0.82	45	20.9251	0	0	0	0	74	0	0
1	66	1	11	1.28	27	11.1153	0	0	0	0	72	0	0
1	67	1	11	0.91	36	24.9781	0	0	0	0	72	0	0
1	54	1	5	0.85	22	16.6931	0	0	0	0	72	0	0
1	73	1	7	0.17	47	13.7181	0	0	0	0	68	1	0
1	69	1	8	0.2	28	14.4489	0	0	0	0	71	0	0
2	67	1	5	1.92	12	15.2261	0	1	0	0	71	0	0
1	64	1	13	1.08	44	19.9545	0	0	0	0	71	0	0
1	57	1	7	2.74	19	28.012	0	1	0	1	70	0	0
1	71	1	11	0.48	21	9.97274	0	0	0	0	69	0	0
1	73	1	5	0.41	71	12.0819	0	0	0	0	69	0	0
2	71	1	5	0.2	80	13.5815	0	0	0	0	67	0	0
1	65	1	5	9.27	54	31.9124	0	1	0	1	65	0	0
1	63	1	5	0.58	62	17.4759	0	0	0	0	65	0	0
1	65	1	8	0.51	25	24.1243	0	0	0	0	65	0	0
1	71	1	12	0.82	40	15.1413	0	0	0	0	64	0	0
1	63	1	7	0.75	72	13.0031	0	0	0	0	59	0	0
1	57	1	8	0.59	6	35.4049	0	0	0	1	59	0	0
1	52	1	5	0.67	7	14.0126	0	0	0	0	59	0	0
1	73	1	7	1.2	70	11.2913	0	0	0	0	59	0	0
1	53	1	5	0.5	15	27.1114	0	0	0	0	59	0	0
2	73	1	6	1.09	118	15.0515	0	0	1	0	58	0	0
1	61	1	6	0.79	12	16.665	0	0	0	0	58	0	0
1	64	1	8	0.78	52	33.4824	0	0	0	1	58	0	0
1	60	1	5	1.47	16	16.3291	0	0	0	0	57	0	0
1	58	1	7	2.11	29	12.9344	0	1	0	0	57	0	0
1	49	1	6	4.29	7	24.0401	0	1	0	0	57	0	0
1	60	1	13	1.58	85	16.9489	0	0	0	0	57	0	0
1	64	1	5	0.15	26	11.8693	0	0	0	0	56	0	0
1	71	1	9	2.34	23	44.7837	0	1	0	1	56	0	0
2	58	1	5	3.29	129	15.9198	0	1	1	0	55	0	0
1	60	1	9	0.57	44	20.2889	0	0	0	0	55	0	0
1	71	1	5	0.36	39	21.6418	0	0	0	0	55	0	0
2	45	1	5	0.71	15	11.9846	0	0	0	0	54	0	0
1	72	1	5	1.49	32	21.4421	0	0	0	0	54	0	0
2	69	1	5	0.94	55	15.741	0	0	0	0	53	0	0
1	76	1	14	0.28	181	23.0062	0	0	1	0	52	0	0
1	76	1	6	0.74	21	15.2159	0	0	0	0	48	0	0
2	58	1	6	1.19	6	10.7674	0	0	0	0	48	0	0
2	64	1	5	1.53	70	10.356	0	0	0	0	47	0	0
2	76	1	8	0.56	30	13.8556	0	0	0	0	47	0	0
1	62	1	9	4.18	23	26.4484	0	1	0	0	47	0	0
2	55	1	9	1.05	55	20.8196	0	0	0	0	47	0	0
2	63	1	13	1.39	8	14.4873	0	0	0	0	47	0	0
1	62	1	5	1.9	13	16.946	0	1	0	0	45	0	0
2	57	1	5	2.82	52	16.513	0	1	0	0	44	0	0
1	56	1	12	1.73	18	13.6919	0	1	0	0	44	0	0
1	67	1	5	0.64	40	20.9062	0	0	0	0	42	0	0
1	63	1	8	3.16	98	17.3837	0	1	1	0	42	0	0
1	50	1	12	0.76	18	11.6031	0	0	0	0	33	0	0
2	64	1	6	0.57	72	15.3237	0	0	0	0	27	0	0
1	72	1	12	0.2	121	12.4046	0	0	1	0	27	0	0
2	62	0	5	0.845	18	9.68565	0	0	0	0	103	0	0
1	68	0	10	1.87	27	19.2196	0	1	0	0	103	0	0
2	64	0	5	1.44	48	12.879	0	0	0	0	103	0	0
2	66	0	8	0.227	86	6.90702	0	0	0	0	103	0	0
2	62	0	5	1.82	15	8.52029	0	1	0	0	103	0	0
2	53	0	5	0.279	60	7.40319	0	0	0	0	102	0	0
1	77	0	6	0.838	24	22.1954	0	0	0	0	35	1	0
1	61	0	10	5.2	32	20.5635	0	1	0	0	99	0	0
2	56	0	5	0.718	21	4.77247	0	0	0	0	99	0	0
2	58	0	6	0.63	63	8.85797	0	0	0	0	98	0	0
2	73	0	5	2.08	223	7.88393	0	1	1	0	98	0	0
2	68	0	9	2.25	66	11.5083	0	1	0	0	98	0	0
1	61	0	8	4.31	53	11.1006	0	1	0	0	96	0	0
1	67	0	8	3.07	43	14.7749	0	1	0	0	96	0	0
1	74	0	10	2.41	43	7.83702	0	1	0	0	96	0	0
1	60	0	5	1.75	87	18.924	0	1	0	0	96	0	0
1	77	0	8	1.75	18	25.3809	0	1	0	0	96	0	0
1	67	0	8	1.07	61	17.8316	0	0	0	0	96	0	0
2	57	0	5	0.887	44	16.4662	0	0	0	0	96	0	0
1	64	0	5	0.161	20	25.1049	0	0	0	0	96	0	0
1	57	0	6	1.98	41	26.8311	0	1	0	0	94	0	0
2	65	0	6	0.557	87	8.736	0	0	0	0	94	0	0
1	61	0	8	0.41	64	14.7085	0	0	0	0	94	0	0
2	81	0	11	0.352	84	25.3069	0	0	0	0	93	0	0
2	71	0	7	0.599	75	13.7268	0	0	0	0	93	0	0
1	78	0	8	0.554	19	17.3817	0	0	0	0	93	0	0
2	66	0	5	1.05	33	14.0959	0	0	0	0	93	0	0
1	63	0	14	1.1	16	14.2425	0	0	0	0	93	0	0
2	57	0	5	0.355	15	10.5509	0	0	0	0	93	0	0
1	75	0	10	1.36	8	11.3097	0	0	0	0	93	0	0
1	74	0	9	1.41	51	10.4414	0	0	0	0	92	0	0
1	63	0	14	1.04	13	11.9794	0	0	0	0	92	0	0
2	68	0	5	1.26	59	10.1808	0	0	0	0	92	0	0
1	74	0	11	0.853	82	12.2264	0	0	0	0	92	0	0
1	81	0	14	0.338	49	12.0859	0	0	0	0	92	0	0
1	58	0	5	0.945	14	13.8741	0	0	0	0	90	0	0
1	65	0	9	0.59	113	19.9792	0	0	1	0	90	0	0
1	64	0	5	2.2	53	10.0243	0	1	0	0	90	0	0
1	76	0	8	1.18	121	7.48636	0	0	1	0	18	1	0
1	70	0	6	1.65	39	14.0602	0	0	0	0	87	0	0
1	75	0	13	0.161	64	14.5893	0	0	0	0	87	0	0
2	66	0	5	0.59	84	7.05478	0	0	0	0	87	0	0
1	59	0	5	2.44	148	22.4143	0	1	1	0	84	0	0
1	81	0	7	#NULL!	120	10.7956	0	#NULL!	1	0	83	0	0
1	67	0	8	0.3	14	12.8292	0	0	0	0	82	0	0
2	68	0	7	1.97	270	18.02	0	1	1	0	82	0	0
1	78	0	7	0.58	91	13.1063	0	0	1	0	82	0	0
1	63	0	10	0.48	26	17.5337	0	0	0	0	81	0	0
1	75	0	5	0.77	49	9.71483	0	0	0	0	81	0	0
1	68	0	6	1.17	77	8.42259	0	0	0	0	80	0	0
1	68	0	11	1.01	93	22.6701	0	0	1	0	78	0	0
2	72	0	8	0.53	55	20.0617	0	0	0	0	78	0	0
2	69	0	5	0.26	12	13.0363	0	0	0	0	78	0	0
2	69	0	8	0.2	81	16.2284	0	0	0	0	78	0	0
2	72	0	5	0.2	20	11.8279	0	0	0	0	78	0	0
1	65	0	6	0.84	49	10.6587	0	0	0	0	78	0	0
1	63	0	7	0.2	47	14.455	0	0	0	0	78	0	0
2	61	0	5	1.58	16	6.46264	0	0	0	0	78	0	0
2	61	0	5	1.09	133	17.2058	0	0	1	0	77	0	0
1	66	0	8	0.72	101	14.0056	0	0	1	0	77	0	0
2	68	0	5	4.19	78	12.1544	0	1	0	0	76	0	0
2	58	0	7	1.59	18	9.58849	0	0	0	0	76	0	0
2	74	0	14	#NULL!	166	5.24463	0	#NULL!	1	0	76	0	0
2	63	0	5	16.2	21	24.2658	0	1	0	0	76	0	0
2	72	0	10	0.3	195	19.998	0	0	1	0	76	0	0
2	71	0	9	1.22	80	16.5981	0	0	0	0	76	0	0
1	73	0	10	0.69	104	8.76344	0	0	1	0	76	0	0
1	75	0	7	0.2	149	38.5662	0	0	1	1	76	0	0
2	62	0	7	0.42	52	8.61747	0	0	0	0	75	0	0
1	63	0	5	1.2	4	15.675	0	0	0	0	75	0	0
1	75	0	11	0.23	151	20.9265	0	0	1	0	71	0	0
2	75	0	6	0.32	65	20.1953	0	0	0	0	70	0	0
2	68	0	6	0.42	73	15.8321	0	0	0	0	70	0	0
1	63	0	6	22.1	19	13.4303	0	1	0	0	70	0	0
1	65	0	7	0.63	66	15.043	0	0	0	0	70	0	0
1	61	0	5	9.11	24	13.7819	0	1	0	0	69	0	0
1	75	0	8	0.21	31	13.3976	0	0	0	0	69	0	0
1	65	0	7	0.85	56	17.7318	0	0	0	0	69	0	0
2	61	0	5	0.4	31	17.7369	0	0	0	0	67	0	0
2	65	0	5	1.21	128	13.5194	0	0	1	0	67	0	0
1	68	0	8	0.81	36	15.797	0	0	0	0	67	0	0
1	69	0	5	1.26	30	14.511	0	0	0	0	66	0	0
2	64	0	5	0.24	77	13.4824	0	0	0	0	65	0	0
2	74	0	6	0.2	15	11.3218	0	0	0	0	65	0	0
1	66	0	8	2.11	128	14.2104	0	1	1	0	65	0	0
2	65	0	5	2.17	97	20.1278	0	1	1	0	64	0	0
2	77	0	12	0.41	82	9.82209	0	0	0	0	64	0	0
1	80	0	10	0.29	93	23.5043	0	0	1	0	64	0	0
1	72	0	6	0.2	32	14.6591	0	0	0	0	64	0	0
1	45	0	8	1.4	60	9.8226	0	0	0	0	62	0	0
1	62	0	14	0.94	88	18.7177	0	0	1	0	55	0	0
2	70	0	9	0.56	57	20.6124	0	0	0	0	54	0	0
1	70	0	12	0.39	71	14.309	0	0	0	0	54	0	0
2	65	0	5	0.46	7	9.28327	0	0	0	0	54	0	0
1	61	0	5	1.53	18	9.62989	0	0	0	0	53	0	0
1	66	0	11	0.2	113	15.2031	0	0	1	0	53	0	0
2	46	0	5	1.16	96	7.54261	0	0	1	0	53	0	0
2	66	0	5	1.67	32	11.3029	0	0	0	0	53	0	0
1	70	0	7	0.37	35	14.7924	0	0	0	0	53	0	0
2	66	0	5	1.48	103	21.7793	0	0	1	0	53	0	0
1	64	0	5	0.2	10	17.6922	0	0	0	0	52	0	0
2	64	0	5	0.43	72	14.7993	0	0	0	0	51	0	0
1	77	0	14	5.58	14	20.9713	0	1	0	0	51	0	0
2	55	0	5	1.41	9	11.1382	0	0	0	0	51	0	0
2	69	0	5	1.06	25	14.4135	0	0	0	0	63	0	0
1	76	0	13	0.63	47	11.151	0	0	0	0	51	0	0
1	65	0	9	0.52	49	17.7018	0	0	0	0	51	0	0
1	56	0	5	0.81	19	24.3226	0	0	0	0	50	0	0
1	68	0	5	#NULL!	28	10.4235	0	#NULL!	0	0	50	0	0
1	74	0	5	0.53	160	20.862	0	0	1	0	48	0	0
1	59	0	5	1.89	29	10.0335	0	1	0	0	47	0	0
1	60	0	8	2.04	30	13.3353	0	1	0	0	47	0	0
1	68	0	10	0.38	21	9.11966	0	0	0	0	47	0	0
1	74	0	7	0.44	54	17.4883	0	0	0	0	45	0	0
2	59	0	9	0.57	70	15.4328	0	0	0	0	44	0	0
2	69	0	7	1.15	27	14.2597	0	0	0	0	38	0	0
1	64	0	8	2.85	49	25.0922	0	1	0	0	31	0	0
2	63	0	6	3.27	125	7.29713	0	1	1	0	103	0	0
1	71	0	9	2.34	15	15.479	0	1	0	0	100	0	0
1	79	0	14	1.25	141	16.3779	0	0	1	0	99	0	0
1	77	0	9	2.21	153	11.624	0	1	1	0	96	1	0
1	64	0	5	0.686	18	17.0351	0	0	0	0	98	0	0
2	74	0	5	0.857	35	17.4865	0	0	0	0	96	0	0
1	62	0	9	4.29	29	7.79976	0	1	0	0	96	0	0
1	69	0	7	1.35	75	10.8618	0	0	0	0	94	0	0
1	67	0	11	0.516	103	11.3224	0	0	1	0	93	0	0
2	56	0	5	0.566	20	11.1768	0	0	0	0	92	0	0
1	57	0	8	2.07	3	19.7681	0	1	0	0	92	0	0
1	68	0	5	0.717	96	22.1711	0	0	1	0	91	0	0
2	75	0	10	2.37	131	19.9564	0	1	1	0	91	0	0
1	68	0	8	3.33	110	21.0093	0	1	1	0	53	1	0
2	72	0	5	0.479	72	8.30413	0	0	0	0	90	0	0
1	67	0	9	3.84	83	19.2421	0	1	0	0	90	0	0
1	71	0	11	0.366	39	37.1915	0	0	0	1	90	0	0
1	65	0	11	5.9	62	15.4636	0	1	0	0	89	0	0
2	67	0	5	1.95	49	14.2256	0	1	0	0	87	0	0
1	58	0	13	9.83	23	25.5295	0	1	0	0	87	0	0
1	69	0	7	1.76	36	18.6195	0	1	0	0	87	0	0
2	79	0	7	0.675	156	18.5597	0	0	1	0	86	0	0
1	67	0	6	0.537	92	19.6723	0	0	1	0	83	0	0
2	67	0	5	25.3	53	18.2417	0	1	0	0	83	0	0
2	71	0	5	0.6	26	9.20114	0	0	0	0	82	0	0
1	70	0	11	4.9	27	20.0509	0	1	0	0	82	0	0
1	58	0	8	0.46	34	15.0426	0	0	0	0	78	0	0
2	77	0	8	1.26	33	11.0594	0	0	0	0	77	0	0
2	66	0	5	0.7	23	19.5249	0	0	0	0	13	1	0
1	66	0	7	1.09	80	15.0672	0	0	0	0	76	0	0
1	75	0	10	0.9	34	20.6298	0	0	0	0	76	0	0
1	64	0	11	0.94	178	11.8405	0	0	1	0	76	0	0
1	71	0	8	0.49	15	9.03251	0	0	0	0	76	0	0
1	69	0	9	4.77	301	10.7466	0	1	1	0	70	0	0
1	69	0	7	0.76	31	13.6867	0	0	0	0	70	0	0
2	69	0	8	0.33	56	11.0962	0	0	0	0	69	0	0
1	69	0	13	1.85	311	33.6502	0	1	1	1	69	0	0
2	57	0	5	5.18	21	14.5528	0	1	0	0	69	0	0
2	62	0	5	0.76	109	11.0549	0	0	1	0	69	0	0
2	66	0	5	0.2	107	14.1929	0	0	1	0	69	0	0
2	50	0	5	5.03	56	5.90711	0	1	0	0	65	0	0
1	76	0	13	3.49	86	15.4896	0	1	0	0	63	0	0
2	54	0	5	0.77	34	20.3313	0	0	0	0	54	0	0
1	52	0	5	0.58	26	21.7367	0	0	0	0	51	0	0
2	52	0	8	0.36	81	10.1099	0	0	0	0	53	0	0
1	70	0	6	#NULL!	44	15.5523	0	#NULL!	0	0	52	0	0
2	63	0	6	0.58	56	10.8592	0	0	0	0	50	0	0
2	62	0	11	0.59	216	13.1367	0	0	1	0	47	0	0
2	51	0	10	0.97	57	13.7989	0	0	0	0	45	0	0
1	63	0	5	0.36	13	16.9657	0	0	0	0	42	0	0
2	69	0	9	2.07	149	24.3959	0	1	1	0	31	0	0
1	60	0	12	0.2	35	9.62637	0	0	0	0	30	0	0
2	59	0	5	0.59	37	4.75935	0	0	0	0	26	0	0
1	66	0	8	1.32	47	26.4168	0	0	0	0	99	0	0
1	52	0	5	1.45	15	20.26	0	0	0	0	96	0	0
2	58	0	5	1.85	36	22.2966	0	1	0	0	93	0	0
1	60	0	5	2.81	16	18.0109	0	1	0	0	87	0	0
1	59	0	5	0.914	63	17.5497	0	0	0	0	86	0	0
1	73	0	9	0.3	85	15.9698	0	0	0	0	82	0	0
1	76	0	8	3.37	16	12.1597	0	1	0	0	78	0	0
1	58	0	7	0.38	130	17.5193	0	0	1	0	77	0	0
2	64	0	5	0.94	69	15.8461	0	0	0	0	76	0	0
1	44	0	6	1.67	3	14.0708	0	0	0	0	69	0	0
1	77	0	7	1.78	69	17.456	0	1	0	0	69	0	0
1	76	0	10	2.89	38	16.5157	0	1	0	0	67	0	0
1	50	0	5	3.12	59	26.1268	0	1	0	0	60	0	0
1	59	0	10	9.9	107	15.3936	0	1	1	0	55	0	0
1	71	0	9	1.85	24	8.71424	0	1	0	0	52	0	0
1	65	0	9	3.14	79	17.1784	0	1	0	0	51	0	0
1	61	0	11	1.86	74	21.9794	0	1	0	0	51	0	0
1	54	0	14	1.5	30	8.69864	0	0	0	0	48	0	0
1	45	0	7	3.47	5	15.5473	0	1	0	0	46	0	0
2	78	1	13	2.31	336	21.0139	0	1	1	0	30	1	0
1	53	1	8	9.01	15	11.8286	0	1	0	0	74	1	0
1	82	0	10	0.82	78	13.9704	0	0	0	0	47	1	0
2	74	0	8	0.35	159	21.0533	0	0	1	0	55	1	0
1	59	1	8	0.299	15	18.3618	0	0	0	0	108	0	0
2	66	1	5	3.17	48	30.0525	0	1	0	1	108	0	0
1	64	1	8	2.28	13	15.9059	0	1	0	0	108	0	0
2	61	1	8	3.43	31	10.8814	0	1	0	0	107	0	0
2	71	1	5	0.614	44	25.4879	0	0	0	0	107	0	0
2	73	1	10	0.45	14	20.0102	0	0	0	0	106	0	0
1	63	1	13	4.37	29	18.0191	0	1	0	0	106	0	0
1	75	1	11	0.628	42	28.1446	0	0	0	1	53	1	0
2	66	1	8	0.988	140	19.4093	0	0	1	0	106	0	0
2	49	1	5	1.7	18	24.1298	0	0	0	0	106	0	0
2	61	1	5	7.34	113	29.0928	0	1	1	1	106	0	0
2	55	1	6	5.02	7	28.645	0	1	0	1	106	0	0
2	73	1	13	1.48	184	27.3171	0	0	1	0	106	0	0
2	62	1	7	0.32	90	14.7609	0	0	1	0	106	0	0
2	76	1	12	2.67	10	11.6869	0	1	0	0	105	0	0
2	54	1	5	0.856	105	11.2309	0	0	1	0	105	0	0
1	71	1	10	0.494	61	16.0765	0	0	0	0	88	1	1
2	59	1	5	0.321	32	19.2366	0	0	0	0	105	0	0
2	76	1	9	4.67	75	21.2502	0	1	0	0	105	0	0
2	64	1	5	1.74	8	46.7638	0	1	0	1	105	0	0
1	75	1	12	0.54	46	22.478	0	0	0	0	102	0	0
1	66	1	8	2.99	4	21.2795	0	1	0	0	102	0	0
2	67	1	8	0.9	11	16.4022	0	0	0	0	101	0	0
2	73	1	10	1.32	101	15.6942	0	0	1	0	101	0	0
1	62	1	14	3.14	166	30.2011	0	1	1	1	30	1	0
2	74	1	5	1.1	16	29.936	0	0	0	1	101	0	0
1	52	1	6	1.06	87	29.9974	0	0	0	1	101	0	0
2	64	1	10	6.98	6	12.5514	0	1	0	0	100	0	0
2	73	1	6	0.52	160	20.7139	0	0	1	0	99	0	0
2	61	1	6	0.457	21	16.4252	0	0	0	0	98	0	0
2	66	1	6	1.77	20	16.9814	0	1	0	0	93	0	0
1	72	1	6	1.17	85	22.9014	0	0	0	0	93	0	0
2	80	1	9	0.192	52	21.5493	0	0	0	0	93	0	0
1	62	1	6	3.02	123	17.7498	0	1	1	0	93	0	0
2	83	1	14	0.59	114	19.3241	0	0	1	0	93	0	0
2	74	1	8	1.8	25	10.9861	0	1	0	0	77	1	1
2	71	1	6	5.19	72	18.1163	0	1	0	0	92	0	0
2	61	1	5	0.652	33	18.1932	0	0	0	0	92	0	0
2	62	1	6	1.01	56	22.0564	0	0	0	0	91	0	0
1	66	1	10	6.59	90	14.2378	0	1	1	0	90	0	0
2	70	1	5	2.37	79	18.0898	0	1	0	0	90	0	0
2	74	1	5	0.74	65	13.6211	0	0	0	0	88	0	0
2	65	1	5	0.773	51	10.4766	0	0	0	0	87	0	0
1	61	1	9	1.19	56	24.8315	0	0	0	0	86	0	0
2	72	1	7	2.97	163	8.45804	0	1	1	0	66	1	0
2	73	1	5	0.617	40	22.5107	0	0	0	0	83	0	0
2	71	1	7	0.88	150	6.02113	0	0	1	0	81	0	0
1	56	1	8	1.94	65	17.073	0	1	0	0	80	0	0
2	60	1	5	1.26	65	10.3266	0	0	0	0	80	0	0
1	66	1	14	1	23	27.2102	0	0	0	0	78	0	0
2	66	1	6	0.6	99	12.8734	0	0	1	0	76	0	0
2	64	1	5	0.22	37	10.6525	0	0	0	0	75	0	0
1	56	1	11	0.9	7	15.7123	0	0	0	0	75	0	0
2	62	1	5	5.67	16	13.5165	0	1	0	0	74	0	0
1	74	1	13	6.5	171	30.0369	0	1	1	1	74	0	0
2	82	1	11	11.7	113	24.7132	0	1	1	0	72	0	0
2	52	1	5	0.47	6	23.1725	0	0	0	0	72	0	0
1	57	1	9	0.38	38	18.4744	0	0	0	0	71	0	0
2	81	1	7	42.4	98	11.0315	0	1	1	0	71	0	0
2	51	1	5	1.77	18	19.609	0	1	0	0	69	0	0
1	53	1	5	5.48	39	17.2574	0	1	0	0	62	0	0
1	67	1	10	2.96	43	18.6814	0	1	0	0	60	0	0
2	78	1	14	0.54	13	24.7601	0	0	0	0	55	0	0
1	64	1	9	4.16	6	22.3299	0	1	0	0	55	0	0
2	77	1	6	0.48	93	11.2731	0	0	1	0	55	0	0
2	78	1	5	0.55	43	13.1807	0	0	0	0	55	0	0
1	57	1	5	10.2	91	4.42287	0	1	1	0	55	0	0
1	59	1	8	0.56	63	10.391	0	0	0	0	54	0	0
1	72	1	12	0.25	86	17.6998	0	0	0	0	54	0	0
2	70	1	10	17	81	12.4485	0	1	0	0	53	0	0
2	74	1	5	0.29	22	18.1765	0	0	0	0	50	0	0
2	76	0	13	0.861	104	20.0788	0	0	1	0	102	0	0
2	73	0	5	0.595	86	10.9496	0	0	0	0	99	0	0
1	69	0	14	0.745	63	12.2579	0	0	0	0	54	1	0
2	61	0	5	1.14	39	7.73389	0	0	0	0	96	0	0
1	79	0	8	0.924	128	19.1358	0	0	1	0	94	0	0
2	72	0	5	0.441	152	9.63781	0	0	1	0	93	0	0
2	61	0	8	6.38	34	18.7797	0	1	0	0	93	0	0
1	65	0	5	26.5	180	15.6281	0	1	1	0	92	0	0
2	79	0	13	1.12	480	13.5101	0	0	1	0	26	1	0
2	74	0	5	0.629	143	14.156	0	0	1	0	92	0	0
1	67	0	8	1.28	92	15.858	0	0	1	0	90	0	0
2	60	0	5	0.743	46	12.6578	0	0	0	0	90	0	0
2	71	0	7	0.496	53	14.0513	0	0	0	0	90	0	0
2	75	0	7	1.24	90	10.9611	0	0	1	0	87	0	0
2	56	0	5	4.53	33	13.4364	0	1	0	0	87	0	0
1	79	0	9	0.476	43	20.5383	0	0	0	0	11	1	0
2	66	0	10	0.975	167	17.0018	0	0	1	0	83	0	0
1	65	0	7	14.3	115	31.126	0	1	1	1	83	0	0
2	68	0	6	1.42	62	7.70377	0	0	0	0	81	0	0
2	69	0	6	1.47	106	12.5456	0	0	1	0	78	0	0
1	66	0	13	2.49	66	17.2916	0	1	0	0	43	1	0
2	70	0	5	1.22	152	18.1595	0	0	1	0	76	0	0
2	74	0	11	4.03	100	9.93159	0	1	1	0	76	0	0
2	73	0	10	1.16	112	12.6701	0	0	1	0	70	0	0
2	66	0	5	0.2	50	10.6885	0	0	0	0	70	0	0
2	75	0	5	0.2	75	16.4309	0	0	0	0	66	0	0
2	52	0	5	1.66	94	7.6784	0	0	1	0	58	0	0
2	67	0	5	1.16	78	23.8688	0	0	0	0	54	0	0
2	64	0	5	9.81	14	30.6568	0	1	0	1	102	0	0
2	44	0	12	1.87	39	11.1343	0	1	0	0	102	0	0
2	51	0	5	5.66	14	6.83096	0	1	0	0	100	0	0
2	71	0	8	9.96	114	19.6514	0	1	1	0	99	0	0
2	79	0	11	0.825	111	15.2658	0	0	1	0	99	0	0
2	85	0	14	6.64	190	28.916	0	1	1	1	73	1	0
2	74	0	7	0.593	10	10.0963	0	0	0	0	91	0	0
2	68	0	11	0.161	8	17.7188	0	0	0	0	89	0	0
2	74	0	9	0.645	131	19.0512	0	0	1	0	83	0	0
2	71	0	8	0.71	34	11.6972	0	0	0	0	82	0	0
2	64	0	5	0.3	101	16.3714	0	0	1	0	81	0	0
2	76	0	5	1.53	58	20.345	0	0	0	0	78	0	0
2	78	0	9	0.46	203	14.6046	0	0	1	0	72	0	0
2	52	0	5	4.57	72	10.85	0	1	0	0	71	0	0
2	74	0	6	0.94	12	12.171	0	0	0	0	71	0	0
2	66	0	5	0.77	50	16.0373	0	0	0	0	69	0	0
2	65	0	5	1.39	51	15.2609	0	0	0	0	96	0	0
2	64	0	6	1.98	26	12.9922	0	1	0	0	90	0	0
2	64	0	6	0.98	104	17.7262	0	0	1	0	81	0	0
2	80	0	14	1.14	85	15.0086	0	0	0	0	76	0	0
2	68	0	9	0.94	53	19.518	0	0	0	0	68	0	0
1	62	1	6	1.82	25	25.1836	0	1	0	0	38	1	0
1	53	1	11	2.9	101	17.2357	0	1	1	0	78	1	0
2	60	1	8	0.71	35	12.6878	0	0	0	0	81	0	0
2	81	1	13	0.34	55	23.6648	0	0	0	0	64	0	0
1	46	0	6	0.5	13	14.159	0	0	0	0	80	0	0
2	69	0	12	1.36	105	9.80715	0	0	1	0	78	0	0
2	79	0	5	0.72	58	11.1856	0	0	0	0	70	0	0
1	79	0	10	2.47	50	30.5744	0	1	0	1	67	0	0
2	75	0	5	13.7	89	12.8189	0	1	1	0	81	0	0
2	79	0	11	0.64	120	15.7463	0	0	1	0	76	0	0
1	68	1	7	0.254	13	14.8656	0	0	0	0	107	0	0
1	66	1	6	0.369	51	20.3058	0	0	0	0	107	0	0
1	60	1	6	3.7	14	22.419	0	1	0	0	102	0	0
1	73	1	9	0.927	22	21.9557	0	0	0	0	99	0	0
1	61	1	13	0.637	26	11.9105	0	0	0	0	91	0	0
2	65	1	5	0.633	88	12.6823	0	0	1	0	68	1	1
1	63	1	9	0.43	14	16.5467	0	0	0	0	69	0	0
1	62	1	5	0.64	32	26.9416	0	0	0	0	69	0	0
1	56	1	5	2.36	15	14.6922	0	1	0	0	68	0	0
1	72	1	6	0.2	36	18.5213	0	0	0	0	60	0	0
1	61	1	5	0.37	15	10.7141	0	0	0	0	60	0	0
1	60	1	5	0.22	47	12.8986	0	0	0	0	59	0	0
1	59	1	5	0.37	8	21.5293	0	0	0	0	59	0	0
1	50	1	5	3.77	17	25.9181	0	1	0	0	56	0	0
1	55	1	11	1.44	2	23.2425	0	0	0	0	56	0	0
1	63	1	5	6.65	6	33.055	0	1	0	1	54	0	0
1	63	1	7	2.05	15	20.0849	0	1	0	0	12	1	1
1	56	0	5	4.95	7	8.67075	0	1	0	0	87	1	1
1	66	0	6	0.161	62	7.18344	0	0	0	0	96	0	0
1	64	0	8	5.33	65	17.4079	0	1	0	0	93	0	0
1	62	0	8	1.09	44	10.7814	0	0	0	0	93	0	0
1	64	0	7	0.273	14	24.9813	0	0	0	0	93	0	0
2	84	0	8	0.953	73	21.1837	0	0	0	0	89	0	0
2	60	0	5	0.29	27	9.71915	0	0	0	0	71	1	1
2	63	0	5	0.672	29	17.4953	0	0	0	0	87	0	0
2	69	0	5	0.318	59	15.0817	0	0	0	0	86	0	0
1	76	0	9	0.762	37	21.6349	0	0	0	0	84	0	0
1	58	0	6	2.35	17	13.2569	0	1	0	0	84	0	0
1	72	0	9	1.9	145	12.1967	0	1	1	0	82	0	0
1	63	0	5	0.82	12	11.7339	0	0	0	0	82	0	0
1	66	0	6	0.72	27	8.50804	0	0	0	0	78	0	0
1	60	0	7	20.7	37	23.2665	0	1	0	0	75	0	0
1	63	0	5	0.22	25	12.0016	0	0	0	0	75	0	0
1	76	0	11	5.34	17	15.8753	0	1	0	0	69	0	0
1	76	0	6	0.23	83	9.57919	0	0	0	0	69	0	0
2	68	0	5	1.12	5	6.98552	0	0	0	0	69	0	0
1	69	0	10	0.49	176	11.1845	0	0	1	0	69	0	0
1	72	0	14	0.21	52	18.239	0	0	0	0	68	0	0
1	59	0	5	4.85	101	13.0155	0	1	1	0	68	0	0
1	72	0	12	0.2	96	16.7414	0	0	1	0	68	0	0
1	68	0	8	0.43	36	13.7337	0	0	0	0	68	0	0
2	77	0	13	0.34	26	10.3003	0	0	0	0	67	0	0
1	47	0	5	0.58	13	22.9862	0	0	0	0	67	0	0
1	68	0	11	3.79	85	14.7651	0	1	0	0	67	0	0
1	73	0	5	0.69	29	17.2972	0	0	0	0	67	0	0
1	49	0	5	0.45	15	15.589	0	0	0	0	66	0	0
1	67	0	5	0.37	43	9.82832	0	0	0	0	65	0	0
1	76	0	6	0.31	146	16.783	0	0	1	0	65	0	0
1	74	0	13	0.84	32	14.3497	0	0	0	0	65	0	0
1	64	0	5	0.43	180	15.6275	0	0	1	0	64	0	0
1	53	0	8	1.48	49	16.7611	0	0	0	0	56	0	0
1	63	0	14	0.9	68	10.937	0	0	0	0	53	0	0
1	62	0	7	1.73	41	15.4202	0	1	0	0	53	0	0
2	49	0	5	0.2	22	15.7507	0	0	0	0	51	0	0
1	66	0	6	0.39	29	10.037	0	0	0	0	50	0	0
1	71	0	8	0.52	118	21.4509	0	0	1	0	39	1	1
1	61	0	5	0.97	82	12.1829	0	0	0	0	46	0	0
1	79	0	6	1.39	74	13.7273	0	0	0	0	46	0	0
1	62	0	11	3.96	41	16.2061	0	1	0	0	44	0	0
1	50	0	5	2.07	2	11.6386	0	1	0	0	44	0	0
1	59	0	10	1.28	89	14.3021	0	0	1	0	41	0	0
1	69	0	5	1.13	30	17.337	0	0	0	0	32	0	0
1	67	0	8	6.2	251	22.5314	0	1	1	0	64	1	0
1	72	0	8	0.876	18	18.4881	0	0	0	0	92	0	0
2	70	0	5	0.223	47	17.8879	0	0	0	0	90	0	0
2	54	0	5	0.26	18	16.8679	0	0	0	0	75	0	0
1	72	0	6	1.1	15	24.3438	0	0	0	0	69	0	0
1	60	0	10	2.13	29	10.1884	0	1	0	0	67	0	0
1	71	0	12	5.62	66	21.6937	0	1	0	0	67	0	0
1	62	0	10	5.88	33	24.6162	0	1	0	0	66	0	0
1	73	0	7	0.43	257	15.6492	0	0	1	0	66	0	0
1	72	0	5	0.57	37	20.6319	0	0	0	0	65	0	0
1	74	0	10	0.39	29	11.3127	0	0	0	0	60	0	0
1	72	0	13	0.93	113	16.9425	0	0	1	0	51	0	0
1	62	0	12	0.66	95	17.6448	0	0	1	0	50	0	0
1	53	0	5	5.37	8	23.9675	0	1	0	0	45	0	0
1	65	0	6	0.409	11	16.1013	0	0	0	0	83	0	0
1	71	0	7	0.547	50	9.17737	0	0	0	0	83	0	0
1	50	0	5	1.61	17	19.1547	0	0	0	0	81	0	0
1	68	0	5	0.27	25	11.1428	0	0	0	0	78	0	0
1	61	0	7	90.1	9	22.1852	0	1	0	0	78	0	0
1	54	0	5	0.51	10	16.5571	0	0	0	0	57	0	0
1	50	0	6	0.44	5	9.05072	0	0	0	0	50	0	0
1	71	1	10	0.317	32	36.7789	0	0	0	1	48	1	0
1	63	1	12	0.88	21	25.8585	0	0	0	0	49	1	0
1	69	0	14	1.41	277	7.26462	0	0	1	0	52	1	0
1	65	1	12	2.14	59	17.0005	0	1	0	0	108	0	0
1	47	1	5	1.13	9	19.971	0	0	0	0	108	0	0
1	63	1	10	3.32	22	40.2501	0	1	0	1	107	0	0
1	68	1	7	1.46	80	15.2681	0	0	0	0	105	0	0
1	66	1	8	2.11	23	13.5297	0	1	0	0	104	0	0
1	53	1	7	5.09	9	24.2675	0	1	0	0	102	0	0
1	55	1	10	2.22	19	14.5039	0	1	0	0	102	0	0
1	63	1	10	0.593	10	15.6402	0	0	0	0	102	0	0
1	62	1	8	4.04	9	28.5472	0	1	0	1	96	0	0
1	68	1	13	4.07	15	30.7193	0	1	0	1	94	0	0
1	63	1	12	0.775	80	7.73679	0	0	0	0	93	0	0
1	60	1	13	1.15	141	22.6895	0	0	1	0	93	0	0
1	57	1	6	2.44	6	23.359	0	1	0	0	92	0	0
1	68	1	9	0.399	62	20.1444	0	0	0	0	92	0	0
1	64	1	8	0.831	45	23.8555	0	0	0	0	92	0	0
2	56	1	5	0.469	14	19.8608	0	0	0	0	92	0	0
1	66	1	13	0.161	187	19.2194	0	0	1	0	91	0	0
1	63	1	5	0.292	23	14.5719	0	0	0	0	91	0	0
1	69	1	7	1.13	21	23.1698	0	0	0	0	75	1	0
2	67	1	5	1.42	105	23.4568	0	0	1	0	90	0	0
1	65	1	5	6.05	17	22.2219	0	1	0	0	90	0	0
1	73	1	14	4.01	13	21.4891	0	1	0	0	86	0	0
2	77	1	6	0.684	60	27.172	0	0	0	0	86	0	0
1	84	1	14	0.36	94	23.0607	0	0	1	0	83	0	0
1	71	1	8	0.2	78	22.7079	0	0	0	0	83	0	0
2	72	1	6	1.1	75	16.5908	0	0	0	0	83	0	0
2	70	1	5	0.8	32	13.8393	0	0	0	0	82	0	0
1	64	1	5	0.98	33	17.3788	0	0	0	0	78	0	0
2	74	1	10	2.15	37	9.05917	0	1	0	0	75	0	0
2	66	1	5	0.96	59	20.5373	0	0	0	0	75	0	0
1	63	1	8	0.51	133	25.2988	0	0	1	0	75	0	0
1	70	1	8	7.71	143	24.3849	0	1	1	0	75	0	0
1	66	1	5	0.2	18	30.1454	0	0	0	1	75	0	0
1	65	1	14	0.37	32	22.1172	0	0	0	0	74	0	0
1	68	1	7	1.59	58	22.3944	0	0	0	0	74	0	0
1	72	1	7	0.76	43	11.9655	0	0	0	0	72	0	0
1	50	1	12	0.71	48	25.2306	0	0	0	0	72	0	0
1	66	1	10	1.2	29	24.1011	0	0	0	0	72	0	0
1	71	1	6	1.93	51	30.5287	0	1	0	1	71	0	0
1	80	1	14	2.06	95	14.1031	0	1	1	0	71	0	0
2	49	1	5	0.56	92	8.30002	0	0	1	0	69	0	0
1	80	1	8	0.55	105	25.0454	0	0	1	0	69	0	0
1	67	1	14	7.07	82	35.9984	0	1	0	1	69	0	0
1	56	1	5	4.59	171	44.6597	0	1	1	1	68	0	0
1	70	1	12	1.51	56	38.9523	0	0	0	1	60	0	0
1	59	1	5	0.48	16	18.9515	0	0	0	0	60	0	0
1	61	1	12	0.81	35	21.189	0	0	0	0	60	0	0
1	61	1	10	0.38	3	9.49542	0	0	0	0	60	0	0
2	62	1	5	2.32	40	16.0249	0	1	0	0	59	0	0
1	65	1	5	1.01	28	18.7834	0	0	0	0	58	0	0
1	63	1	14	1.25	35	19.0424	0	0	0	0	57	0	0
1	66	1	7	0.67	2	17.5608	0	0	0	0	57	0	0
1	65	1	8	8.42	27	20.3766	0	1	0	0	57	0	0
1	78	1	10	0.81	112	27.1403	0	0	1	0	55	0	0
1	59	1	7	0.71	57	17.5574	0	0	0	0	51	0	0
1	61	1	8	0.36	23	12.605	0	0	0	0	53	0	0
1	69	1	8	5.45	21	15.0632	0	1	0	0	50	0	0
1	69	1	8	0.35	16	10.6859	0	0	0	0	50	0	0
1	66	1	7	0.2	18	12.8268	0	0	0	0	50	0	0
1	54	1	10	0.69	31	14.786	0	0	0	0	50	0	0
1	62	1	8	0.68	53	16.9219	0	0	0	0	48	0	0
2	62	1	11	0.2	212	10.6121	0	0	1	0	47	0	0
1	66	1	6	2.8	145	12.0887	0	1	1	0	47	0	0
1	56	1	8	0.59	267	32.6267	0	0	1	1	45	0	0
2	73	1	10	0.61	137	10.9253	0	0	1	0	45	0	0
1	63	1	6	1.07	69	10.847	0	0	0	0	43	0	0
1	67	1	11	0.83	38	13.9011	0	0	0	0	42	0	0
2	68	1	7	4.32	42	22.7364	0	1	0	0	42	0	0
1	64	1	9	0.95	28	15.7679	0	0	0	0	42	0	0
1	65	1	8	1.7	45	19.3198	0	0	0	0	42	0	0
1	51	1	9	5	12	32.8959	0	1	0	1	39	0	0
1	51	1	6	2.67	9	15.4063	0	1	0	0	33	0	0
1	77	0	10	0.41	91	7.84937	0	0	1	0	103	0	0
1	76	0	11	0.731	59	12.4177	0	0	0	0	103	0	0
1	60	0	5	1.83	80	12.6446	0	1	0	0	102	0	0
1	79	0	13	1.87	32	15.0531	0	1	0	0	99	0	0
1	71	0	6	0.797	18	16.942	0	0	0	0	96	0	0
1	71	0	7	0.4	34	11.8877	0	0	0	0	96	0	0
1	71	0	12	1.41	59	5.59575	0	0	0	0	96	0	0
1	64	0	6	0.837	68	17.4826	0	0	0	0	93	0	0
2	78	0	6	0.927	52	16.8697	0	0	0	0	92	0	0
2	67	0	5	0.397	31	6.41298	0	0	0	0	91	0	0
1	60	0	5	7.38	31	9.5545	0	1	0	0	89	0	0
1	61	0	7	3.16	151	24.1671	0	1	1	0	86	0	0
1	70	0	8	1.65	43	3.86065	0	0	0	0	86	0	0
1	72	0	5	0.2	140	15.1167	0	0	1	0	83	0	0
1	81	0	12	0.5	222	12.2549	0	0	1	0	82	0	0
1	77	0	14	0.91	60	9.96063	0	0	0	0	82	0	0
2	63	0	5	2.55	18	9.69556	0	1	0	0	82	0	0
1	57	0	5	1.97	22	9.5798	0	1	0	0	78	0	0
2	60	0	5	0.25	66	13.0262	0	0	0	0	76	0	0
2	72	0	5	1.3	159	11.9957	0	0	1	0	76	0	0
1	72	0	9	1.26	34	13.9415	0	0	0	0	76	0	0
2	69	0	7	0.2	105	6.84167	0	0	1	0	76	0	0
2	69	0	7	0.2	91	15.5367	0	0	1	0	71	0	0
2	69	0	5	1.33	51	7.14233	0	0	0	0	71	0	0
1	67	0	9	0.64	56	9.74501	0	0	0	0	70	0	0
1	50	0	5	0.2	40	18.3317	0	0	0	0	13	1	1
1	56	0	10	2	193	18.0578	0	1	1	0	70	0	0
2	72	0	6	0.2	36	20.6008	0	0	0	0	69	0	0
2	64	0	9	0.49	38	23.3951	0	0	0	0	69	0	0
1	74	0	9	0.68	32	8.16015	0	0	0	0	69	0	0
2	51	0	5	0.38	18	14.6144	0	0	0	0	69	0	0
1	61	0	9	1.51	40	13.4672	0	0	0	0	68	0	0
1	65	0	5	2.2	70	50.5789	0	1	0	1	51	1	0
2	70	0	5	1.33	52	16.4582	0	0	0	0	68	0	0
2	61	0	5	0.2	48	28.0245	0	0	0	1	67	0	0
1	71	0	13	1.43	6	38.5676	0	0	0	1	67	0	0
1	72	0	8	0.62	162	7.29059	0	0	1	0	67	0	0
2	62	0	5	0.47	77	11.254	0	0	0	0	67	0	0
2	62	0	5	0.42	30	4.80119	0	0	0	0	66	0	0
1	71	0	7	0.49	28	17.6906	0	0	0	0	66	0	0
1	62	0	6	0.77	132	15.7381	0	0	1	0	66	0	0
2	69	0	8	0.66	46	30.6059	0	0	0	1	65	0	0
1	61	0	5	0.2	5	12.97	0	0	0	0	65	0	0
1	71	0	6	0.62	88	13.1731	0	0	1	0	65	0	0
1	69	0	10	0.2	36	16.3444	0	0	0	0	65	0	0
2	64	0	5	0.99	21	6.9715	0	0	0	0	65	0	0
2	65	0	8	0.64	334	21.8956	0	0	1	0	64	0	0
2	74	0	6	0.25	33	11.0199	0	0	0	0	64	0	0
2	76	0	5	0.8	108	10.4513	0	0	1	0	64	0	0
2	58	0	5	0.51	55	15.9596	0	0	0	0	63	0	0
1	59	0	5	0.46	34	12.6924	0	0	0	0	63	0	0
1	57	0	8	12.7	40	18.2614	0	1	0	0	62	0	0
2	74	0	5	0.23	62	32.1812	0	0	0	1	54	0	0
1	74	0	9	0.7	152	9.56237	0	0	1	0	54	0	0
1	67	0	6	0.88	50	15.2031	0	0	0	0	53	0	0
2	65	0	9	2.13	55	10.1006	0	1	0	0	51	0	0
1	85	0	11	0.33	335	15.708	0	0	1	0	46	0	0
2	80	0	11	1.04	187	14.0102	0	0	1	0	46	0	0
2	67	0	10	4.12	10	14.0186	0	1	0	0	46	0	0
1	73	0	14	0.89	33	21.0679	0	0	0	0	45	0	0
2	67	0	5	0.42	24	7.73771	0	0	0	0	45	0	0
1	59	0	9	2.48	3	13.7685	0	1	0	0	102	0	0
1	67	0	10	3.18	55	12.954	0	1	0	0	97	1	0
1	61	0	12	1.81	75	24.892	0	1	0	0	99	0	0
2	63	0	6	0.636	44	14.2808	0	0	0	0	99	0	0
2	80	0	12	0.191	64	13.2712	0	0	0	0	99	0	0
2	64	0	8	0.381	14	12.5381	0	0	0	0	93	0	0
1	57	0	5	1.01	48	15.3082	0	0	0	0	92	0	0
2	74	0	9	0.324	131	8.73194	0	0	1	0	87	0	0
2	78	0	5	1.78	55	14.5351	0	1	0	0	87	0	0
1	72	0	13	19.9	21	14.1548	0	1	0	0	87	0	0
2	76	0	13	0.21	90	9.45581	0	0	1	0	38	1	0
2	77	0	10	0.212	124	11.5525	0	0	1	0	84	0	0
1	70	0	5	1.7	30	15.7976	0	0	0	0	83	0	0
1	72	0	12	0.9	145	12.3281	0	0	1	0	69	1	1
1	73	0	8	0.3	68	6.38434	0	0	0	0	82	0	0
2	77	0	12	0.3	111	16.0709	0	0	1	0	82	0	0
1	78	0	8	3.87	68	23.4559	0	1	0	0	81	0	0
1	72	0	11	0.33	101	16.1591	0	0	1	0	78	0	0
2	71	0	14	1.55	160	22.4081	0	0	1	0	78	0	0
1	63	0	14	3.78	168	14.7014	0	1	1	0	76	0	0
1	61	0	8	0.57	22	35.4449	0	0	0	1	75	0	0
1	69	0	5	0.2	25	12.8975	0	0	0	0	71	0	0
2	73	0	9	0.98	32	15.7493	0	0	0	0	70	0	0
2	77	0	11	0.2	71	12.9178	0	0	0	0	69	0	0
1	67	0	10	1.14	49	9.10592	0	0	0	0	68	0	0
1	73	0	6	0.49	55	16.5522	0	0	0	0	67	0	0
1	73	0	11	1.92	174	25.0098	0	1	1	0	44	1	0
1	76	0	10	0.4	75	16.3745	0	0	0	0	67	0	0
2	60	0	5	1.23	24	18.6862	0	0	0	0	67	0	0
2	77	0	6	0.96	19	11.8424	0	0	0	0	66	0	0
2	55	0	5	0.74	105	5.64911	0	0	1	0	66	0	0
1	67	0	12	0.33	31	22.4252	0	0	0	0	65	0	0
2	77	0	7	0.71	73	17.9422	0	0	0	0	64	0	0
1	76	0	7	0.36	19	25.6083	0	0	0	0	63	0	0
1	72	0	8	0.48	57	11.0495	0	0	0	0	62	0	0
2	55	0	5	1.17	18	7.48974	0	0	0	0	57	0	0
1	46	0	8	5.2	14	26.8297	0	1	0	0	54	0	0
2	68	0	9	12.8	49	32.6425	0	1	0	1	54	0	0
1	73	0	9	45.6	81	34.4055	0	1	0	1	53	0	0
2	67	0	5	2.94	11	10.2104	0	1	0	0	50	0	0
1	77	0	11	4.21	92	24.747	0	1	1	0	47	0	0
2	81	0	11	1.3	97	11.1972	0	0	1	0	46	0	0
1	70	0	13	0.29	61	15.9802	0	0	0	0	45	0	0
1	49	0	6	6.47	42	25.6949	0	1	0	0	45	0	0
2	68	0	6	1.31	48	14.7563	0	0	0	0	42	0	0
1	63	0	11	1.46	25	36.9511	0	0	0	1	39	0	0
1	78	0	9	0.87	35	21.0037	0	0	0	0	38	0	0
2	75	0	10	3.74	105	18.655	0	1	1	0	36	0	0
1	51	0	5	2.2	24	19.0501	0	1	0	0	29	0	0
1	67	0	6	0.313	16	17.309	0	0	0	0	102	0	0
2	63	0	9	3.55	14	5.99227	0	1	0	0	93	0	0
1	73	0	7	9.55	31	27.6297	0	1	0	1	83	0	0
1	64	0	6	0.87	50	20.7579	0	0	0	0	78	0	0
1	67	0	5	1.2	46	19.8876	0	0	0	0	77	0	0
1	67	0	7	3.05	19	18.3761	0	1	0	0	69	0	0
2	65	0	5	3.89	29	13.3053	0	1	0	0	51	0	0
2	62	0	5	0.53	19	10.1525	0	0	0	0	51	0	0
1	48	0	5	9.33	4	24.8955	0	1	0	0	47	0	0
1	61	0	8	0.44	19	14.0133	0	0	0	0	34	0	0
1	83	1	14	4.36	245	29.2823	0	1	1	1	50	1	0
1	80	1	13	0.215	85	34.008	0	0	0	1	29	1	0
2	80	0	13	1.22	78	25.7174	0	0	0	0	58	1	0
2	82	0	12	3.64	52	18.736	0	1	0	0	54	1	0
2	76	0	11	0.8	153	15.3147	0	0	1	0	45	1	0
1	76	0	13	0.978	372	18.0283	0	0	1	0	80	1	0
1	70	0	14	0.828	159	13.9231	0	0	1	0	51	1	0
1	51	1	8	1.01	33	15.5873	0	0	0	0	108	0	0
2	67	1	9	1.88	56	39.0786	0	1	0	1	108	0	0
2	76	1	12	1.05	142	25.924	0	0	1	0	108	0	0
2	56	1	5	6.58	15	8.51509	0	1	0	0	107	0	0
1	58	1	6	0.657	7	11.7994	0	0	0	0	107	0	0
2	69	1	13	1.45	31	16.7659	0	0	0	0	107	0	0
2	67	1	9	7.72	84	20.768	0	1	0	0	34	1	0
2	66	1	5	15.3	87	12.2588	0	1	0	0	106	0	0
2	70	1	12	0.375	29	15.4095	0	0	0	0	106	0	0
1	61	1	12	2.69	184	19.9017	0	1	1	0	106	0	0
2	67	1	5	4.93	226	33.3714	0	1	1	1	105	0	0
2	52	1	9	2.66	35	29.5473	0	1	0	1	106	0	0
2	66	1	11	2.17	98	24.4021	0	1	1	0	105	0	0
1	77	1	9	1.43	289	27.683	0	0	1	1	105	0	0
1	70	1	8	0.151	69	44.1855	0	0	0	1	86	1	0
2	76	1	13	0.603	200	22.5719	0	0	1	0	104	0	0
2	77	1	11	0.826	170	8.47612	0	0	1	0	103	0	0
2	62	1	5	3.77	7	19.1149	0	1	0	0	103	0	0
2	73	1	7	1.01	42	12.5306	0	0	0	0	102	0	0
2	74	1	5	0.353	65	17.8385	0	0	0	0	102	0	0
2	62	1	9	0.943	242	25.0794	0	0	1	0	101	0	0
1	71	1	11	1.43	95	15.7312	0	0	1	0	101	0	0
1	60	1	13	9.03	26	27.5082	0	1	0	1	101	0	0
2	65	1	12	1.75	33	46.527	0	1	0	1	100	0	0
2	66	1	9	7.57	34	31.573	0	1	0	1	99	0	0
2	74	1	9	6.07	33	36.0026	0	1	0	1	99	0	0
1	56	1	5	6.2	14	37.099	0	1	0	1	98	0	0
2	62	1	5	1.98	25	15.7595	0	1	0	0	98	0	0
2	71	1	6	7.32	133	21.7457	0	1	1	0	98	0	0
2	79	1	7	0.151	142	20.7847	0	0	1	0	96	0	0
2	77	1	6	8.98	57	22.598	0	1	0	0	94	0	0
2	64	1	5	6.3	33	19.7528	0	1	0	0	93	0	0
2	74	1	7	8.5	65	18.7712	0	1	0	0	49	1	1
1	69	1	9	0.556	78	26.9989	0	0	0	0	93	0	0
2	76	1	12	0.748	31	21.075	0	0	0	0	93	0	0
2	70	1	5	2.27	41	9.79542	0	1	0	0	93	0	0
2	76	1	8	1.11	122	13.2271	0	0	1	0	93	0	0
2	65	1	12	0.401	210	27.7771	0	0	1	1	93	0	0
2	52	1	5	0.702	57	14.5031	0	0	0	0	93	0	0
1	69	1	9	6.39	53	37.9436	0	1	0	1	93	0	0
2	71	1	12	4.81	42	12.8992	0	1	0	0	93	0	0
1	57	1	13	0.186	64	37.479	0	0	0	1	93	0	0
1	62	1	14	22.6	41	34.0857	0	1	0	1	93	0	0
2	73	1	10	2.53	38	16.154	0	1	0	0	92	0	0
2	60	1	6	0.619	54	18.7249	0	0	0	0	92	0	0
2	80	1	6	0.535	156	11.4416	0	0	1	0	92	0	0
1	67	1	7	0.267	215	11.8317	0	0	1	0	53	1	1
2	74	1	7	0.516	180	36.2491	0	0	1	1	91	0	0
1	79	1	13	4.87	103	16.1514	0	1	1	0	91	0	0
1	70	1	11	3.78	11	30.6156	0	1	0	1	91	0	0
1	60	1	8	2.13	20	27.7021	0	1	0	1	91	0	0
1	69	1	6	2	50	23.4031	0	1	0	0	91	0	0
1	75	1	14	0.214	15	11.839	0	0	0	0	90	0	0
2	83	1	14	0.564	165	15.7704	0	0	1	0	90	0	0
2	77	1	11	2.2	86	18.9637	0	1	0	0	68	1	0
2	79	1	9	0.966	145	29.3177	0	0	1	1	19	1	0
1	71	1	9	2.13	70	19.2665	0	1	0	0	87	0	0
2	78	1	12	1.37	54	11.8412	0	0	0	0	87	0	0
2	78	1	7	0.786	67	15.5815	0	0	0	0	87	0	0
1	83	1	14	7.22	32	23.1337	0	1	0	0	67	1	0
1	63	1	11	1.24	154	28.8372	0	0	1	1	86	0	0
2	79	1	6	0.961	285	19.9972	0	0	1	0	86	0	0
2	72	1	5	0.6	37	18.6703	0	0	0	0	86	0	0
2	75	1	8	1.65	23	20.7974	0	0	0	0	86	0	0
2	70	1	9	0.459	35	23.7563	0	0	0	0	86	0	0
2	78	1	11	1.87	59	20.2997	0	1	0	0	86	0	0
2	69	1	10	7	11	30.0761	0	1	0	1	83	0	0
2	78	1	13	1.4	76	23.1744	0	0	0	0	83	0	0
2	76	1	8	0.9	55	24.9161	0	0	0	0	83	0	0
2	66	1	5	3.78	51	16.7235	0	1	0	0	82	0	0
1	68	1	14	1.52	135	24.6712	0	0	1	0	81	0	0
1	81	1	8	1.08	186	22.2408	0	0	1	0	81	0	0
2	67	1	5	2.03	64	16.0295	0	1	0	0	80	0	0
2	64	1	5	0.88	104	16.034	0	0	1	0	76	0	0
1	76	1	11	3.65	264	25.1444	0	1	1	0	75	0	0
2	72	1	5	2.88	9	17.9018	0	1	0	0	75	0	0
1	66	1	12	1.04	20	23.705	0	0	0	0	75	0	0
1	65	1	7	0.89	9	20.4464	0	0	0	0	74	0	0
2	76	1	11	1.4	59	14.0511	0	0	0	0	74	0	0
2	67	1	8	0.48	167	14.3779	0	0	1	0	74	0	0
2	65	1	7	2.64	50	17.6717	0	1	0	0	74	0	0
1	68	1	5	9.82	102	31.8627	0	1	1	1	74	0	0
2	78	1	10	0.28	199	24.7403	0	0	1	0	74	0	0
2	73	1	5	1.33	41	37.4718	0	0	0	1	31	1	0
1	74	1	11	0.46	58	11.0244	0	0	0	0	72	0	0
1	71	1	5	0.24	55	31.2502	0	0	0	1	72	0	0
2	73	1	5	0.52	25	10.5444	0	0	0	0	72	0	0
2	70	1	8	0.86	45	29.7865	0	0	0	1	72	0	0
1	74	1	10	0.6	65	21.717	0	0	0	0	71	0	0
1	61	1	13	1.53	8	15.1523	0	0	0	0	71	0	0
2	63	1	10	24	18	18.7724	0	1	0	0	70	0	0
2	69	1	5	1.36	34	15.4082	0	0	0	0	59	1	1
2	70	1	14	3.74	164	56.0716	0	1	1	1	70	0	0
2	74	1	11	2.16	139	7.63121	0	1	1	0	70	0	0
1	75	1	9	0.49	145	29.2181	0	0	1	1	69	0	0
2	62	1	11	0.93	34	8.41523	0	0	0	0	69	0	0
2	72	1	14	4.22	71	17.0767	0	1	0	0	69	0	0
1	73	1	7	3.06	97	14.1361	0	1	1	0	67	0	0
2	73	1	11	1.38	83	13.0359	0	0	0	0	67	0	0
2	66	1	6	1.59	28	13.1006	0	0	0	0	65	0	0
1	74	1	13	3	46	25.1731	0	1	0	0	60	0	0
1	74	1	9	2.67	37	18.3473	0	1	0	0	60	0	0
2	65	1	9	4.09	30	20.6413	0	1	0	0	60	0	0
2	74	1	12	0.93	49	15.1813	0	0	0	0	59	0	0
2	64	1	9	2.14	28	14.4802	0	1	0	0	59	0	0
2	68	1	10	0.2	68	26.3777	0	0	0	0	58	0	0
1	80	1	10	0.57	34	11.5513	0	0	0	0	49	1	0
2	62	1	5	0.15	29	11.5774	0	0	0	0	57	0	0
1	74	1	9	1.07	101	11.6804	0	0	1	0	57	0	0
1	64	1	9	5.02	79	23.1712	0	1	0	0	57	0	0
2	79	1	10	1.43	182	13.06	0	0	1	0	57	0	0
2	64	1	14	6.76	24	19.7488	0	1	0	0	57	0	0
2	65	1	5	0.56	11	41.1429	0	0	0	1	56	0	0
1	68	1	6	0.4	13	31.1833	0	0	0	1	56	0	0
2	55	1	5	0.8	33	20.1736	0	0	0	0	56	0	0
1	70	1	12	2.12	104	26.7906	0	1	1	0	55	0	0
1	56	1	5	1.19	256	63.7075	0	0	1	1	54	0	0
2	61	1	7	3.4	90	11.2362	0	1	1	0	54	0	0
2	77	1	11	0.32	34	15.7922	0	0	0	0	51	0	0
1	76	1	10	3.91	26	17.5936	0	1	0	0	51	0	0
1	77	1	14	2.04	217	32.6752	0	1	1	1	50	0	0
1	66	1	11	0.23	53	15.4551	0	0	0	0	50	0	0
2	57	1	6	2.55	10	20.7307	0	1	0	0	50	0	0
2	81	1	13	0.27	158	12.9274	0	0	1	0	50	0	0
1	49	1	5	7.38	37	23.6303	0	1	0	0	48	0	0
2	67	1	5	0.52	25	10.9674	0	0	0	0	48	0	0
2	72	1	6	0.68	83	16.4322	0	0	0	0	48	0	0
2	71	1	8	2.96	123	25.4484	0	1	1	0	48	0	0
2	59	1	5	4.76	7	21.9493	0	1	0	0	47	0	0
2	67	1	7	6.08	11	14.422	0	1	0	0	47	0	0
2	65	1	5	0.65	28	22.2627	0	0	0	0	47	0	0
1	75	1	12	0.49	98	12.303	0	0	1	0	47	0	0
1	71	1	6	2.66	26	24.8758	0	1	0	0	7	1	0
2	66	1	5	8.88	56	18.0565	0	1	0	0	45	0	0
2	64	1	5	4.16	58	21.7719	0	1	0	0	45	0	0
2	64	1	7	0.65	73	10.8402	0	0	0	0	45	0	0
2	70	1	7	0.42	32	14.4603	0	0	0	0	45	0	0
1	69	1	13	0.44	45	15.0959	0	0	0	0	45	0	0
1	74	1	7	0.54	198	15.472	0	0	1	0	45	0	0
2	65	1	5	0.37	40	20.5622	0	0	0	0	44	0	0
1	66	1	13	1.91	113	33.777	0	1	1	1	43	0	0
2	73	1	7	1.85	76	26.1824	0	1	0	0	42	0	0
1	69	1	7	5.8	58	16.525	0	1	0	0	42	0	0
2	69	1	5	1.81	10	17.4474	0	1	0	0	42	0	0
2	54	1	5	1.07	8	15.2761	0	0	0	0	41	0	0
2	70	1	9	8.65	208	39.4836	0	1	1	1	14	1	1
2	61	1	5	2.14	53	14.6481	0	1	0	0	36	0	0
2	67	1	6	1.61	110	12.1775	0	0	1	0	31	0	0
2	69	0	10	0.576	78	7.8514	0	0	0	0	103	0	0
2	72	0	5	0.327	23	6.87672	0	0	0	0	103	0	0
2	81	0	6	4.54	274	12.9237	0	1	1	0	101	0	0
1	67	0	13	0.393	185	16.3083	0	0	1	0	100	0	0
2	77	0	8	6.01	131	11.0092	0	1	1	0	99	0	0
1	68	0	11	0.24	104	9.87937	0	0	1	0	99	0	0
2	67	0	6	0.559	426	16.3477	0	0	1	0	99	0	0
1	53	0	12	2.1	19	13.7375	0	1	0	0	99	0	0
1	60	0	9	1.52	8	10.6002	0	0	0	0	98	0	0
1	62	0	7	1.54	73	17.0745	0	0	0	0	94	0	0
2	71	0	13	1.67	108	7.81072	0	0	1	0	93	0	0
2	64	0	5	1.3	45	9.1062	0	0	0	0	93	0	0
2	80	0	7	1.82	64	15.4432	0	1	0	0	93	0	0
1	70	0	7	2.69	58	9.98284	0	1	0	0	93	0	0
2	71	0	6	1.16	94	8.04861	0	0	1	0	93	0	0
2	77	0	13	6.8	116	22.5486	0	1	1	0	93	0	0
2	78	0	10	0.681	124	9.53642	0	0	1	0	91	0	0
1	68	0	10	0.858	12	19.9322	0	0	0	0	91	0	0
2	65	0	13	1.95	97	12.4358	0	1	1	0	90	0	0
2	57	0	5	0.214	84	8.17704	0	0	0	0	90	0	0
2	77	0	5	0.965	83	12.4109	0	0	0	0	86	0	0
2	78	0	9	5.5	68	6.59454	0	1	0	0	82	0	0
2	74	0	13	0.2	52	15.7712	0	0	0	0	82	0	0
1	75	0	10	9.36	43	28.4474	0	1	0	1	82	0	0
2	73	0	5	2.23	159	23.5838	0	1	1	0	82	0	0
2	73	0	9	0.58	59	9.72757	0	0	0	0	82	0	0
1	75	0	5	1.6	210	18.8797	0	0	1	0	81	0	0
2	71	0	5	0.2	73	14.9117	0	0	0	0	81	0	0
1	77	0	5	1.75	78	15.7749	0	1	0	0	80	0	0
2	74	0	11	1.04	42	10.2653	0	0	0	0	78	0	0
2	72	0	5	2.6	30	17.1907	0	1	0	0	78	0	0
2	82	0	13	0.2	255	13.2024	0	0	1	0	78	0	0
1	79	0	14	0.94	47	12.5563	0	0	0	0	78	0	0
1	73	0	10	0.4	187	13.6212	0	0	1	0	78	0	0
2	83	0	13	1.34	55	22.1557	0	0	0	0	76	0	0
1	58	0	9	10.7	97	14.97	0	1	1	0	76	0	0
2	75	0	7	2.13	138	16.7873	0	1	1	0	75	0	0
2	80	0	5	0.77	91	19.4433	0	0	1	0	71	0	0
2	74	0	10	1.1	98	11.995	0	0	1	0	70	0	0
2	76	0	11	7.97	76	15.9576	0	1	0	0	70	0	0
2	75	0	5	1.71	26	18.288	0	0	0	0	70	0	0
2	67	0	13	2.65	50	12.3534	0	1	0	0	69	0	0
2	62	0	5	25.8	49	30.0565	0	1	0	1	69	0	0
2	74	0	12	1.87	96	7.85313	0	1	1	0	69	0	0
2	66	0	9	0.28	145	11.7334	0	0	1	0	69	0	0
2	77	0	11	0.49	193	10.5437	0	0	1	0	69	0	0
1	67	0	12	21.2	36	31.7808	0	1	0	1	5	1	1
1	84	0	8	0.2	76	17.5622	0	0	0	0	68	0	0
2	79	0	12	2.74	577	19.2822	0	1	1	0	67	0	0
1	72	0	13	2.61	22	14.3113	0	1	0	0	67	0	0
2	71	0	8	0.2	16	8.45476	0	0	0	0	67	0	0
2	80	0	5	0.66	34	13.0392	0	0	0	0	67	0	0
2	69	0	7	4.9	9	13.9396	0	1	0	0	67	0	0
2	79	0	12	0.42	155	10.702	0	0	1	0	66	0	0
2	81	0	5	0.35	41	15.5991	0	0	0	0	66	0	0
1	78	0	10	0.36	324	14.8764	0	0	1	0	66	0	0
2	81	0	5	0.6	87	7.73179	0	0	0	0	66	0	0
2	59	0	5	0.96	80	8.67343	0	0	0	0	65	0	0
2	79	0	5	2.35	58	12.0987	0	1	0	0	64	0	0
2	73	0	8	0.78	32	12.9424	0	0	0	0	64	0	0
1	57	0	8	3.14	17	15.4923	0	1	0	0	64	0	0
1	60	0	12	25.7	262	32.587	0	1	1	1	64	0	0
2	76	0	9	0.25	83	17.9681	0	0	0	0	64	0	0
2	73	0	5	0.32	32	22.7455	0	0	0	0	63	0	0
1	82	0	13	1.05	252	30.3646	0	0	1	1	51	1	0
2	73	0	5	0.46	58	14.9018	0	0	0	0	52	0	0
1	64	0	10	1.43	12	12.638	0	0	0	0	35	1	0
2	72	0	10	6.49	148	7.56723	0	1	1	0	50	0	0
2	79	0	5	2.59	61	12.817	0	1	0	0	48	0	0
2	63	0	5	1.98	65	13.3517	0	1	0	0	47	0	0
2	77	0	12	1.92	41	23.2163	0	1	0	0	46	0	0
2	77	0	9	0.96	63	11.0121	0	0	0	0	45	0	0
2	66	0	7	2.02	87	20.7348	0	1	0	0	38	0	0
2	66	0	5	0.363	59	11.2821	0	0	0	0	103	0	0
2	78	0	8	0.776	137	14.9707	0	0	1	0	80	1	0
2	60	0	5	1.04	63	11.6521	0	0	0	0	99	0	0
2	71	0	13	0.231	38	20.8277	0	0	0	0	96	0	0
2	75	0	10	0.513	78	11.8519	0	0	0	0	96	0	0
1	75	0	10	0.468	310	31.0666	0	0	1	1	67	1	0
2	65	0	5	1.97	35	9.64834	0	1	0	0	94	0	0
1	63	0	6	2.66	10	40.2118	0	1	0	1	94	0	0
2	78	0	6	0.305	45	31.4278	0	0	0	1	93	0	0
2	75	0	8	0.451	102	10.153	0	0	1	0	93	0	0
2	77	0	9	1.38	19	14.2371	0	0	0	0	93	0	0
2	65	0	8	3.84	58	28.6705	0	1	0	1	91	0	0
1	67	0	14	1.4	62	16.7836	0	0	0	0	90	0	0
2	79	0	14	1.67	397	7.48067	0	0	1	0	90	0	0
1	82	0	14	0.403	207	17.7657	0	0	1	0	90	0	0
2	74	0	10	0.473	48	19.3054	0	0	0	0	88	0	0
2	78	0	9	4.4	218	17.6131	0	1	1	0	87	0	0
2	75	0	8	0.161	57	10.3277	0	0	0	0	87	0	0
2	77	0	5	0.161	37	13.2777	0	0	0	0	87	0	0
2	80	0	14	3.81	65	10.1666	0	1	0	0	87	0	0
2	77	0	12	0.97	157	13.197	0	0	1	0	86	0	0
2	71	0	14	1.18	169	11.1363	0	0	1	0	86	0	0
1	60	0	5	18.4	15	19.4863	0	1	0	0	83	0	0
1	76	0	9	0.6	44	15.6189	0	0	0	0	82	0	0
2	62	0	8	0.71	32	20.1242	0	0	0	0	82	0	0
2	60	0	7	0.67	21	13.6242	0	0	0	0	81	0	0
2	58	0	5	3.26	101	7.10917	0	1	1	0	81	0	0
1	69	0	6	2.07	21	16.0097	0	1	0	0	80	0	0
2	65	0	7	1.61	14	10.7881	0	0	0	0	78	0	0
1	80	0	10	1.62	148	7.73403	0	0	1	0	78	0	0
1	72	0	11	1.17	56	15.342	0	0	0	0	77	0	0
1	77	0	13	0.71	154	27.4865	0	0	1	1	77	0	0
1	78	0	7	0.43	60	13.5657	0	0	0	0	75	0	0
1	63	0	5	0.93	35	15.4853	0	0	0	0	76	0	0
2	77	0	5	0.94	106	21.6597	0	0	1	0	75	0	0
2	80	0	5	4.63	46	22.7388	0	1	0	0	75	0	0
2	77	0	11	0.61	151	19.7038	0	0	1	0	63	1	0
2	63	0	8	2.21	86	12.7735	0	1	0	0	69	0	0
2	82	0	14	1.74	96	16.4001	0	1	1	0	33	1	0
2	66	0	7	2.78	63	10.9316	0	1	0	0	66	0	0
2	78	0	11	0.24	366	20.8209	0	0	1	0	53	1	0
2	77	0	7	10.4	84	32.3232	0	1	0	1	66	0	0
2	83	0	13	1.05	108	18.5299	0	0	1	0	65	0	0
1	69	0	5	0.66	230	11.897	0	0	1	0	46	1	1
1	68	0	9	4.7	23	8.08998	0	1	0	0	65	0	0
2	73	0	12	1.13	210	9.76528	0	0	1	0	65	0	0
2	76	0	10	1.63	52	15.599	0	0	0	0	64	0	0
2	74	0	5	0.2	83	14.9235	0	0	0	0	62	0	0
1	77	0	14	1.32	309	16.3046	0	0	1	0	53	0	0
1	79	0	12	1.71	45	22.0373	0	0	0	0	46	0	0
2	55	0	8	2.22	178	33.2577	0	1	1	1	43	0	0
2	84	0	12	2.61	91	25.4918	0	1	1	0	43	0	0
2	68	0	10	16	83	16.1944	0	1	0	0	42	0	0
1	81	0	13	0.683	51	14.4252	0	0	0	0	43	1	1
1	71	0	6	1.34	43	12.7766	0	0	0	0	94	0	0
2	66	0	5	0.376	17	22.3944	0	0	0	0	92	0	0
2	65	0	5	2.16	31	19.6823	0	1	0	0	78	0	0
2	79	0	7	1.12	44	14.4637	0	0	0	0	76	0	0
2	76	0	5	0.3	61	18.9805	0	0	0	0	75	0	0
2	74	0	6	6.5	22	13.3293	0	1	0	0	67	0	0
2	68	0	9	3.64	146	16.789	0	1	1	0	64	0	0
2	78	0	13	1.37	147	21.2095	0	0	1	0	54	0	0
2	70	0	9	2.28	239	11.449	0	1	1	0	53	0	0
2	80	0	9	1	172	11.8088	0	0	1	0	52	0	0
1	84	1	8	0.518	83	16.4054	0	0	0	0	73	1	0
2	80	1	8	3.79	86	13.7931	0	1	0	0	107	0	0
1	56	1	6	0.374	14	19.0055	0	0	0	0	101	0	0
1	68	1	11	0.578	77	33.6757	0	0	0	1	93	0	0
2	79	1	6	0.247	42	12.405	0	0	0	0	86	0	0
2	72	1	6	33.9	100	22.6488	0	1	1	0	83	0	0
2	73	1	13	9.75	204	19.3472	0	1	1	0	22	1	0
2	65	1	13	1.89	21	32.0715	0	1	0	1	77	0	0
2	68	1	8	5.77	47	21.1907	0	1	0	0	76	0	0
2	75	1	8	3.12	29	37.5692	0	1	0	1	59	0	0
2	67	1	5	7	32	6.05605	0	1	0	0	55	0	0
1	69	1	11	0.59	50	21.6944	0	0	0	0	50	0	0
2	58	1	5	1.56	13	14.9535	0	0	0	0	46	0	0
2	74	1	13	6.72	41	32.5759	0	1	0	1	42	0	0
2	74	0	8	2.61	55	19.788	0	1	0	0	91	0	0
2	80	0	6	0.161	49	18.6515	0	0	0	0	5	1	0
2	62	0	5	0.55	42	12.6454	0	0	0	0	51	0	0
1	73	0	13	0.805	74	7.05275	0	0	0	0	83	0	0
1	71	0	7	0.9	40	30.6378	0	0	0	1	78	0	0
1	64	1	16	0.2	8	12.5052	1	0	0	0	38	0	0
1	63	0	20	1.49	360	12.7365	1	0	1	0	60	0	0
1	52	0	19	0.59	113	16.1087	1	0	1	0	46	0	0
1	58	1	52	3.33	101	28.5971	1	1	1	1	5	1	1
1	67	1	20	1.68	29	27.0358	1	0	0	0	99	0	0
2	69	1	21	8.54	25	15.239	1	1	0	0	67	0	0
1	73	1	16	0.353	175	24.2561	1	0	1	0	94	1	0
1	74	1	21	0.975	45	14.7546	1	0	0	0	106	0	0
1	70	1	44	0.151	95	24.1576	1	0	1	0	102	0	0
1	60	1	16	2.32	12	28.0106	1	1	0	1	102	0	0
1	70	1	15	1.38	41	19.4717	1	0	0	0	98	0	0
1	71	1	17	0.532	19	12.6281	1	0	0	0	93	0	0
1	71	1	18	1.12	65	12.2135	1	0	0	0	74	0	0
1	52	1	36	1.08	177	24.4037	1	0	1	0	64	0	0
1	67	1	16	0.58	87	24.8761	1	0	0	0	60	0	0
1	68	1	18	0.26	29	11.6992	1	0	0	0	57	0	0
1	59	1	19	0.99	3	24.978	1	0	0	0	42	0	0
1	59	0	21	0.226	30	21.7097	1	0	0	0	99	0	0
1	68	0	17	0.151	65	16.0273	1	0	0	0	96	0	0
1	66	0	20	1.02	357	21.149	1	0	1	0	96	0	0
1	60	0	25	0.828	111	6.80106	1	0	1	0	94	0	0
1	58	0	23	0.748	4	28.1023	1	0	0	1	93	0	0
1	68	0	27	0.777	100	35.7372	1	0	1	1	93	0	0
1	66	0	18	0.844	15	26.6645	1	0	0	0	87	0	0
1	73	0	28	0.209	279	17.9401	1	0	1	0	83	0	0
1	58	0	15	0.2	57	11.5965	1	0	0	0	81	0	0
1	71	0	24	0.89	50	17.8953	1	0	0	0	78	0	0
1	60	0	15	0.22	15	15.6428	1	0	0	0	76	0	0
1	63	0	21	0.94	30	20.7666	1	0	0	0	76	0	0
1	79	0	25	0.2	105	18.7505	1	0	1	0	75	0	0
1	76	0	16	0.5	47	14.2178	1	0	0	0	67	0	0
1	66	0	15	3.41	157	16.4086	1	1	1	0	58	0	0
1	48	0	25	4.6	60	20.6948	1	1	0	0	57	0	0
1	68	0	25	0.4	23	22.4694	1	0	0	0	55	0	0
1	40	0	18	0.58	60	11.2277	1	0	0	0	54	0	0
1	72	0	19	0.84	25	16.7786	1	0	0	0	47	0	0
1	45	0	17	1.98	56	17.6652	1	1	0	0	36	0	0
1	60	0	27	0.93	184	14.1765	1	0	1	0	30	0	0
1	34	0	17	0.31	16	23.5743	1	0	0	0	27	0	0
1	78	0	27	1.74	78	14.9448	1	1	0	0	102	0	0
1	63	0	15	1.65	32	21.6758	1	0	0	0	89	0	0
1	69	0	16	1.25	331	8.65914	1	0	1	0	86	0	0
1	70	0	20	0.61	302	25.0788	1	0	1	0	76	0	0
1	63	0	19	0.85	114	13.7264	1	0	1	0	69	0	0
1	68	0	20	0.2	92	13.6265	1	0	1	0	65	0	0
1	63	0	33	#NULL!	43	12.8193	1	#NULL!	0	0	64	0	0
1	67	0	15	0.54	43	16.067	1	0	0	0	53	0	0
1	60	0	19	0.9	98	24.389	1	0	1	0	45	0	0
1	68	0	18	0.65	106	15.5626	1	0	1	0	33	0	0
1	74	0	22	0.34	31	25.8598	1	0	0	0	77	0	0
1	64	0	20	0.53	36	13.0849	1	0	0	0	30	0	0
1	61	1	27	1.76	160	17.5681	1	1	1	0	62	1	0
1	70	1	20	0.438	15	14.1545	1	0	0	0	108	0	0
1	63	1	18	2.89	34	15.6561	1	1	0	0	107	0	0
1	68	1	17	2.12	139	18.3269	1	1	1	0	107	0	0
1	65	1	16	0.262	19	15.7272	1	0	0	0	44	1	0
1	75	1	27	1.52	48	30.4207	1	0	0	1	106	0	0
1	66	1	26	0.448	90	34.0098	1	0	1	1	68	1	1
1	68	1	18	2.15	86	21.9839	1	1	0	0	72	1	0
1	62	1	15	3.1	148	13.2715	1	1	1	0	11	1	1
1	65	1	17	5.85	40	19.1996	1	1	0	0	99	0	0
1	65	1	25	0.428	113	23.3852	1	0	1	0	52	1	0
1	69	1	17	2.83	99	27.4754	1	1	1	1	49	1	1
1	67	1	24	4.77	174	21.3622	1	1	1	0	86	0	0
1	79	1	16	0.561	100	16.6317	1	0	1	0	86	0	0
1	58	1	19	3	6	54.2998	1	1	0	1	42	1	0
1	61	1	16	0.36	41	33.2542	1	0	0	1	80	0	0
1	82	1	15	8.8	87	26.5084	1	1	0	0	76	0	0
1	60	1	23	1.47	366	32.7445	1	0	1	1	74	0	0
1	70	1	16	3.01	21	31.5101	1	1	0	1	70	0	0
1	69	1	21	3.11	33	15.9802	1	1	0	0	47	1	0
1	79	1	19	0.56	90	17.9847	1	0	1	0	67	0	0
1	69	1	15	1.19	188	33.4332	1	0	1	1	64	0	0
1	75	1	22	0.78	93	18.6205	1	0	1	0	58	0	0
1	63	1	24	1.62	64	20.3821	1	0	0	0	50	0	0
1	53	0	19	0.258	63	34.6683	1	0	0	1	106	0	0
1	63	0	17	1.61	77	9.9863	1	0	0	0	103	0	0
1	79	0	19	2.02	81	12.671	1	1	0	0	43	1	0
1	66	0	19	0.515	8	18.8208	1	0	0	0	99	0	0
1	68	0	18	0.356	25	7.91463	1	0	0	0	94	0	0
2	72	0	17	0.234	208	12.5862	1	0	1	0	77	1	0
1	75	0	15	2.28	36	23.5555	1	1	0	0	93	0	0
1	72	0	15	0.741	39	12.0938	1	0	0	0	92	0	0
1	74	0	15	0.702	44	29.0595	1	0	0	1	88	0	0
1	75	0	19	0.245	121	17.1046	1	0	1	0	87	0	0
1	71	0	15	0.749	37	19.2327	1	0	0	0	86	0	0
1	71	0	16	5.2	342	23.5792	1	1	1	0	76	1	0
1	63	0	19	2.58	63	26.3078	1	1	0	0	76	0	0
1	70	0	40	0.59	406	17.8493	1	0	1	0	76	0	0
1	73	0	23	1.77	32	16.2489	1	1	0	0	70	0	0
1	73	0	15	0.74	21	20.4081	1	0	0	0	70	0	0
1	73	0	27	7.88	9	15.9709	1	1	0	0	70	0	0
1	72	0	15	0.98	109	22.6319	1	0	1	0	69	0	0
1	81	0	31	5.85	17	7.86215	1	1	0	0	67	0	0
1	48	0	24	9.66	90	13.3768	1	1	1	0	59	0	0
1	68	0	20	0.28	86	17.7733	1	0	0	0	53	0	0
1	39	0	19	0.71	74	23.7507	1	0	0	0	53	0	0
1	82	0	16	1.7	90	14.6846	1	0	1	0	51	0	0
1	66	0	20	1.07	45	16.9055	1	0	0	0	32	0	0
2	46	0	15	0.37	443	10.1951	1	0	1	0	27	0	0
1	73	0	15	0.615	130	16.033	1	0	1	0	96	0	0
1	81	0	28	1.36	337	23.1576	1	0	1	0	93	0	0
1	63	0	18	16.3	342	17.3964	1	1	1	0	3	1	0
1	78	0	16	1.06	114	23.725	1	0	1	0	74	1	0
1	74	0	19	0.85	59	17.0626	1	0	0	0	86	0	0
1	58	0	18	40.3	65	12.2313	1	1	0	0	78	0	0
1	73	0	107	1.73	133	17.8652	1	1	1	0	18	1	1
2	64	0	17	0.62	7	9.42946	1	0	0	0	70	0	0
1	81	0	17	0.44	286	26.5017	1	0	1	0	64	0	0
1	63	0	17	1.89	75	21.7093	1	1	0	0	27	0	0
2	74	0	16	0.629	16	10.9333	1	0	0	0	86	0	0
2	66	0	24	1.2	68	19.9888	1	0	0	0	82	0	0
1	78	0	18	0.84	125	14.5179	1	0	1	0	54	0	0
1	71	0	15	0.55	44	14.6518	1	0	0	0	53	0	0
1	72	1	16	0.564	127	20.7282	1	0	1	0	68	1	0
1	81	1	21	0.77	101	40.8511	1	0	1	1	72	1	0
1	76	1	58	1.62	61	24.0225	1	0	0	0	87	1	0
1	78	1	16	0.628	40	55.6545	1	0	0	1	70	1	0
2	70	1	39	5.14	1007	18.1637	1	1	1	0	108	0	0
2	60	1	21	4.09	124	16.2055	1	1	1	0	107	0	0
2	60	1	15	8.26	34	14.4171	1	1	0	0	107	0	0
1	76	1	17	3.68	35	33.7877	1	1	0	1	106	0	0
1	68	1	15	74.4	35	17.8018	1	1	0	0	9	1	1
1	69	1	17	0.237	24	28.2482	1	0	0	1	102	0	0
1	71	1	26	9.31	41	16.8242	1	1	0	0	102	0	0
1	82	1	16	0.328	50	39.3936	1	0	0	1	75	1	0
1	73	1	35	0.192	249	21.4012	1	0	1	0	98	0	0
2	65	1	25	0.942	64	14.9848	1	0	0	0	93	0	0
1	77	1	17	1.23	106	37.3803	1	0	1	1	32	1	0
2	77	1	27	4.04	10	9.07046	1	1	0	0	79	1	0
1	76	1	21	1.4	6	16.561	1	0	0	0	92	0	0
1	72	1	47	0.888	42	16.2543	1	0	0	0	92	0	0
1	62	1	16	0.725	35	24.0874	1	0	0	0	91	0	0
1	75	1	18	0.348	132	16.1254	1	0	1	0	90	0	0
1	79	1	38	0.815	351	12.196	1	0	1	0	86	0	0
2	71	1	17	1.12	127	23.2249	1	0	1	0	81	0	0
1	67	1	17	4.63	98	31.6489	1	1	1	1	76	0	0
1	74	1	24	3.41	150	25.8709	1	1	1	0	75	0	0
1	84	1	15	4.28	182	17.7755	1	1	1	0	39	1	0
2	66	1	19	1.18	11	19.4301	1	0	0	0	72	0	0
2	77	1	16	1.12	816	56.2296	1	0	1	1	69	0	0
2	82	1	16	0.2	85	16.8918	1	0	0	0	54	1	1
1	64	1	19	2.57	36	29.3533	1	1	0	1	55	0	0
1	81	1	21	0.82	130	16.8872	1	0	1	0	55	0	0
1	62	1	17	6.5	185	31.3359	1	1	1	1	50	0	0
2	68	0	107	1.2	188	10.7186	1	0	1	0	99	0	0
2	77	0	17	0.62	270	13.0023	1	0	1	0	93	0	0
1	65	0	34	0.365	45	17.1862	1	0	0	0	92	0	0
2	67	0	18	2.58	351	29.3013	1	1	1	1	40	1	0
2	68	0	30	0.31	34	12.3948	1	0	0	0	46	0	0
2	77	0	22	4.52	104	8.71304	1	1	1	0	99	0	0
1	78	0	31	1.75	310	20.5786	1	1	1	0	84	1	0
2	82	0	24	0.579	50	15.5331	1	0	0	0	90	0	0
2	78	0	15	0.896	38	8.0055	1	0	0	0	89	0	0
2	66	0	15	1.3	82	12.4669	1	0	0	0	94	0	0
1	66	1	52	16	45	69.1432	1	1	0	1	56	1	0
1	71	0	18	2.03	233	27.7673	1	1	1	1	83	1	0
1	67	1	28	1.97	194	11.4152	1	1	1	0	18	1	1
1	74	1	20	0.261	117	22.3548	1	0	1	0	93	0	0
1	79	1	22	0.218	24	18.1153	1	0	0	0	77	1	0
1	76	0	16	0.595	38	15.0871	1	0	0	0	103	0	0
1	75	0	29	2.97	92	16.7862	1	1	1	0	93	0	0
1	84	1	18	6.56	95	30.2541	1	1	1	1	52	1	0
1	68	1	16	0.68	61	11.1879	1	0	0	0	76	0	0
1	80	1	15	0.55	211	27.7218	1	0	1	1	60	0	0
1	73	1	22	0.78	99	15.0146	1	0	1	0	60	0	0
1	78	1	17	0.26	133	15.0324	1	0	1	0	47	0	0
1	79	0	15	0.735	59	13.6772	1	0	0	0	103	0	0
1	58	0	15	0.83	132	14.7885	1	0	1	0	82	0	0
1	76	0	38	0.94	138	20.5314	1	0	1	0	68	0	0
1	75	0	18	5.14	137	15.3435	1	1	1	0	66	0	0
1	80	0	19	2.1	34	12.8307	1	1	0	0	66	0	0
1	79	0	45	0.34	176	14.2397	1	0	1	0	65	0	0
1	57	0	18	0.62	124	18.4126	1	0	1	0	53	0	0
1	71	0	15	8.59	174	16.1131	1	1	1	0	32	0	0
1	67	0	15	0.226	34	13.8669	1	0	0	0	94	0	0
2	77	0	27	1.1	377	19.032	1	0	1	0	74	1	0
1	72	1	19	5.26	101	19.3679	1	1	1	0	38	1	1
1	63	1	17	0.603	53	18.3462	1	0	0	0	108	0	0
1	60	1	38	2.35	68	20.7457	1	1	0	0	107	0	0
1	56	1	22	1.9	37	18.7978	1	1	0	0	105	0	0
1	73	1	20	2.13	980	22.4012	1	1	1	0	6	1	1
1	78	1	19	1.38	63	12.1409	1	0	0	0	94	0	0
1	77	1	19	0.151	69	27.6136	1	0	0	1	93	0	0
1	73	1	18	0.238	82	10.6855	1	0	0	0	86	0	0
1	76	1	15	1.11	70	19.3631	1	0	0	0	86	0	0
1	77	1	15	33.6	64	20.6888	1	1	0	0	82	0	0
1	84	1	17	0.86	174	25.0413	1	0	1	0	81	0	0
1	59	1	16	0.59	192	16.2201	1	0	1	0	75	0	0
1	67	1	15	2.09	26	28.146	1	1	0	1	42	1	0
1	69	1	33	1.13	240	19.5946	1	0	1	0	33	1	1
1	67	1	94	1.46	135	14.7555	1	0	1	0	69	0	0
1	76	1	17	18.2	52	31.4734	1	1	0	1	69	0	0
1	77	1	34	0.64	48	16.698	1	0	0	0	69	0	0
1	62	1	25	0.93	235	20.623	1	0	1	0	66	0	0
1	77	1	15	0.87	209	15.0752	1	0	1	0	65	0	0
1	48	1	62	1.25	254	18.8874	1	0	1	0	62	0	0
1	78	1	18	0.96	109	10.5093	1	0	1	0	59	0	0
1	83	1	53	0.68	31	7.96421	1	0	0	0	58	0	0
1	78	1	19	0.2	84	16.0498	1	0	0	0	57	0	0
1	78	1	17	0.2	23	19.6529	1	0	0	0	57	0	0
1	74	1	75	6.85	68	36.8572	1	1	0	1	55	0	0
1	59	1	16	56.7	6	15.0722	1	1	0	0	50	0	0
1	79	1	23	6.64	70	24.4071	1	1	0	0	16	1	1
1	72	0	83	1.2	166	21.4749	1	0	1	0	99	0	0
1	83	0	21	40.3	30	12.9898	1	1	0	0	30	1	1
1	77	0	19	0.46	63	20.4398	1	0	0	0	90	0	0
1	81	0	19	0.588	205	25.1701	1	0	1	0	87	0	0
1	67	0	16	3.05	14	21.8672	1	1	0	0	86	0	0
1	68	0	17	1.15	32	11.6505	1	0	0	0	41	1	0
1	77	0	21	0.27	72	40.8853	1	0	0	1	69	0	0
1	78	0	15	0.89	43	15.7281	1	0	0	0	67	0	0
1	74	0	19	0.89	21	14.4736	1	0	0	0	66	0	0
1	83	0	19	1.12	509	11.684	1	0	1	0	66	0	0
1	70	0	30	1.88	21	19.1742	1	1	0	0	58	0	0
1	82	0	28	1.12	28	7.27882	1	0	0	0	58	0	0
1	59	0	51	0.8	93	10.9608	1	0	1	0	51	0	0
1	74	0	16	4.19	77	12.4912	1	1	0	0	46	0	0
1	67	0	18	1.89	164	13.1668	1	1	1	0	45	0	0
2	74	0	15	0.2	93	10.6756	1	0	1	0	43	0	0
1	48	0	26	3.5	415	15.794	1	1	1	0	34	0	0
1	72	0	16	0.449	22	12.058	1	0	0	0	90	0	0
1	83	0	31	1.75	170	12.0284	1	1	1	0	86	0	0
2	85	0	16	1.02	106	13.3854	1	0	1	0	83	0	0
1	72	0	19	1.22	111	11.8316	1	0	1	0	42	1	0
1	79	0	18	0.82	157	17.9997	1	0	1	0	65	0	0
1	77	0	22	0.2	132	13.8995	1	0	1	0	50	0	0
1	61	0	15	2.29	91	30.3124	1	1	1	1	22	1	1
1	50	0	18	0.73	14	10.6075	1	0	0	0	69	0	0
1	65	1	18	7.55	527	18.7635	1	1	1	0	60	1	0
1	80	1	15	15.2	35	34.1165	1	1	0	1	82	1	0
2	76	1	29	2.13	162	46.2826	1	1	1	1	61	1	0
1	75	1	37	1.67	132	26.5399	1	0	1	0	33	1	0
1	68	1	21	22	184	18.9092	1	1	1	0	72	1	0
1	82	1	33	1.26	59	26.6422	1	0	0	0	50	1	0
1	62	1	16	0.2	135	26.2428	1	0	1	0	75	1	0
1	72	1	24	1.09	20	34.1523	1	0	0	1	70	1	0
1	79	1	17	20.4	197	17.2058	1	1	1	0	51	1	0
1	85	1	26	1.57	243	15.3814	1	0	1	0	49	1	0
2	72	1	94	29.4	139	25.0983	1	1	1	0	28	1	0
2	81	1	23	7.23	383	60.6765	1	1	1	1	35	1	0
2	80	1	15	0.92	234	25.9003	1	0	1	0	49	1	0
2	73	1	28	2.19	229	39.3828	1	1	1	1	6	1	0
1	83	0	22	0.852	193	12.429	1	0	1	0	23	1	0
1	67	0	22	3.52	732	16.424	1	1	1	0	22	1	0
1	72	0	47	18.1	477	29.9093	1	1	1	1	40	1	0
1	80	0	17	3.47	252	21.9673	1	1	1	0	30	1	0
1	70	0	28	0.52	299	25.1544	1	0	1	0	9	1	0
1	67	1	22	0.957	47	25.553	1	0	0	0	107	0	0
2	56	1	50	4.34	195	71.4046	1	1	1	1	98	0	0
1	66	1	22	0.524	96	21.5455	1	0	1	0	108	0	0
2	77	1	17	0.393	405	9.49967	1	0	1	0	107	0	0
1	77	1	16	0.146	66	60.637	1	0	0	1	106	1	0
2	75	1	25	0.963	267	18.1057	1	0	1	0	107	0	0
1	60	1	15	3.55	43	27.4874	1	1	0	1	106	0	0
2	61	1	16	5.79	42	25.5767	1	1	0	0	107	0	0
2	62	1	39	3.36	66	20.8994	1	1	0	0	106	0	0
1	79	1	15	0.9	128	19.171	1	0	1	0	106	0	0
1	64	1	23	3.1	113	36.1049	1	1	1	1	106	0	0
1	78	1	18	5.28	117	15.4893	1	1	1	0	106	0	0
1	64	1	16	0.829	60	26.8271	1	0	0	0	106	0	0
2	72	1	16	6.65	63	13.2311	1	1	0	0	106	0	0
1	79	1	24	1.02	71	36.4726	1	0	0	1	63	1	1
1	79	1	16	11.9	41	24.1674	1	1	0	0	81	1	0
1	68	1	19	0.584	44	16.419	1	0	0	0	105	0	0
1	71	1	17	7.33	535	66.4998	1	1	1	1	44	1	1
1	69	1	33	0.151	147	29.9635	1	0	1	1	27	1	0
1	67	1	21	7.32	9	44.7239	1	1	0	1	102	0	0
1	63	1	18	7.79	157	17.408	1	1	1	0	74	1	1
2	85	1	17	0.151	61	14.3932	1	0	0	0	101	0	0
1	74	1	17	1.06	228	22.6381	1	0	1	0	60	1	0
2	78	1	25	1.53	95	23.0197	1	0	1	0	98	0	0
1	82	1	28	0.573	91	26.9541	1	0	1	0	84	1	0
1	73	1	17	0.233	94	13.4053	1	0	1	0	94	0	0
1	65	1	16	1.67	38	31.2435	1	0	0	1	93	0	0
1	68	1	23	1.41	116	28.0415	1	0	1	1	23	1	1
2	78	1	23	2.48	193	10.6281	1	1	1	0	93	0	0
1	74	1	27	0.265	55	23.1476	1	0	0	0	93	0	0
1	80	1	34	0.685	49	18.1384	1	0	0	0	93	0	0
1	79	1	38	0.592	92	15.4735	1	0	1	0	93	0	0
1	71	1	28	8.12	70	32.7516	1	1	0	1	93	0	0
2	73	1	19	7.87	64	38.9129	1	1	0	1	92	0	0
1	73	1	31	1.14	33	23.8511	1	0	0	0	92	0	0
1	73	1	43	1.92	200	26.3926	1	1	1	0	91	0	0
1	49	1	31	6.79	388	53.7047	1	1	1	1	91	0	0
2	76	1	15	0.993	105	13.9116	1	0	1	0	91	0	0
1	84	1	33	27.9	438	32.5669	1	1	1	1	2	1	0
1	82	1	28	0.751	18	54.3064	1	0	0	1	63	1	0
1	75	1	24	2.06	34	72.6752	1	1	0	1	19	1	1
1	79	1	24	3.89	378	45.8739	1	1	1	1	53	1	0
1	67	1	62	9.08	160	52.5712	1	1	1	1	43	1	0
1	76	1	27	18.6	229	13.1323	1	1	1	0	59	1	0
1	72	1	20	3.45	50	18.2997	1	1	0	0	86	0	0
2	71	1	22	1.1	61	13.3606	1	0	0	0	86	0	0
1	68	1	34	0.5	29	20.5878	1	0	0	0	83	0	0
1	69	1	34	2.71	18	15.3962	1	1	0	0	59	1	0
1	77	1	23	8.35	75	34.8006	1	1	0	1	23	1	0
1	77	1	37	9.75	252	26.713	1	1	1	0	53	1	0
2	77	1	19	0.46	429	13.4133	1	0	1	0	74	0	0
1	72	1	17	0.75	22	13.3511	1	0	0	0	68	1	0
1	81	1	15	3.66	31	28.5688	1	1	0	1	50	1	0
1	74	1	24	1.91	68	37.3222	1	1	0	1	74	0	0
1	70	1	38	5.85	27	25.8827	1	1	0	0	74	0	0
1	75	1	24	24.9	230	27.7409	1	1	1	1	20	1	0
1	70	1	20	1.26	466	18.3432	1	0	1	0	72	0	0
1	55	1	51	6.68	7	35.974	1	1	0	1	71	0	0
2	78	1	23	1.89	83	22.8663	1	1	0	0	71	0	0
2	72	1	23	0.2	252	16.6913	1	0	1	0	71	0	0
1	75	1	27	2.71	190	28.5089	1	1	1	1	71	0	0
1	59	1	17	1.3	50	28.1064	1	0	0	1	71	0	0
1	71	1	25	6.66	133	59.4492	1	1	1	1	69	1	1
2	77	1	24	0.4	172	14.1625	1	0	1	0	69	0	0
1	75	1	54	9.32	85	24.9715	1	1	0	0	13	1	1
2	69	1	64	0.83	289	34.3148	1	0	1	1	56	1	1
1	73	1	16	2.45	20	15.1888	1	1	0	0	68	0	0
1	62	1	27	2.69	173	14.242	1	1	1	0	66	0	0
2	69	1	23	2.27	288	13.9506	1	1	1	0	66	0	0
1	79	1	39	12.8	127	24.9164	1	1	1	0	60	0	0
1	72	1	52	0.77	26	40.6684	1	0	0	1	59	0	0
1	74	1	23	2	60	14.4495	1	1	0	0	59	0	0
1	69	1	16	1.73	132	27.517	1	1	1	1	58	0	0
1	67	1	28	1.23	127	14.2367	1	0	1	0	57	0	0
1	70	1	31	3.58	59	16.2004	1	1	0	0	57	0	0
1	71	1	21	0.75	16	24.863	1	0	0	0	57	0	0
1	79	1	15	0.2	172	27.4162	1	0	1	0	56	0	0
2	80	1	15	4.38	46	26.1824	1	1	0	0	55	0	0
1	80	1	19	3.47	828	9.42976	1	1	1	0	14	1	0
1	76	1	24	2.1	156	29.5546	1	1	1	1	53	0	0
1	78	1	29	1.19	197	16.404	1	0	1	0	51	0	0
1	66	1	35	0.36	18	14.7327	1	0	0	0	50	0	0
2	74	1	21	0.89	128	22.1873	1	0	1	0	50	0	0
1	66	1	16	3.09	141	15.0368	1	1	1	0	44	0	0
1	78	1	18	1.04	159	16.3034	1	0	1	0	42	0	0
1	75	1	38	0.2	209	14.7547	1	0	1	0	42	0	0
1	65	1	28	10.6	446	63.6069	1	1	1	1	39	0	0
1	81	1	114	45	315	25.3694	1	1	1	0	29	0	0
1	72	1	42	2.83	340	16.6649	1	1	1	0	26	0	0
1	78	1	18	0.2	166	22.0839	1	0	1	0	26	0	0
1	66	0	27	0.851	368	23.322	1	0	1	0	94	0	0
2	79	0	20	1.29	83	16.5325	1	0	0	0	91	0	0
2	74	0	22	1.07	110	12.6212	1	0	1	0	93	0	0
1	78	0	22	0.484	69	17.8395	1	0	0	0	90	0	0
1	81	0	18	2.13	114	16.3207	1	1	1	0	89	0	0
2	75	0	69	0.57	46	8.55573	1	0	0	0	78	0	0
1	80	0	31	0.68	222	15.0137	1	0	1	0	52	1	0
2	74	0	19	2.04	204	25.2065	1	1	1	0	77	0	0
1	71	0	19	0.52	300	21.0443	1	0	1	0	75	0	0
1	68	0	16	0.76	70	20.3245	1	0	0	0	75	0	0
2	78	0	19	1.81	164	12.5294	1	1	1	0	64	0	0
1	73	0	24	0.61	156	12.6013	1	0	1	0	51	0	0
2	72	0	16	1.25	99	14.9857	1	0	1	0	47	0	0
2	76	0	17	0.59	82	13.1495	1	0	0	0	46	0	0
1	79	0	19	1.33	103	15.1562	1	0	1	0	46	0	0
1	68	0	18	0.372	30	8.64136	1	0	0	0	13	1	0
1	71	0	16	0.865	63	16.0948	1	0	0	0	96	0	0
1	78	0	18	0.282	123	9.67609	1	0	1	0	94	0	0
1	76	0	26	1.09	147	15.4773	1	0	1	0	55	1	0
1	63	0	16	2.91	41	21.9993	1	1	0	0	90	0	0
1	76	0	17	0.552	51	18.3926	1	0	0	0	90	0	0
1	72	0	21	0.741	236	8.91452	1	0	1	0	87	0	0
2	72	0	21	0.9	393	32.3097	1	0	1	1	82	0	0
2	74	0	20	0.66	95	22.7353	1	0	1	0	59	1	1
2	77	0	15	0.53	319	31.1197	1	0	1	1	51	1	1
2	76	0	19	6.04	66	11.535	1	1	0	0	67	0	0
1	83	0	27	0.96	115	20.7613	1	0	1	0	64	0	0
2	78	0	18	0.62	197	11.5138	1	0	1	0	64	0	0
1	85	0	15	8.3	126	30.5292	1	1	1	1	51	0	0
2	69	0	15	1.41	158	22.6414	1	0	1	0	50	0	0
1	76	0	29	0.49	279	18.75	1	0	1	0	8	1	0
2	58	0	43	0.85	589	34.2822	1	0	1	1	34	0	0
2	65	0	20	0.48	90	21.8344	1	0	1	0	30	0	0
2	78	0	23	27	182	19.5687	1	1	1	0	27	0	0
2	70	0	15	0.895	42	13.4325	1	0	0	0	96	0	0
2	77	0	15	0.914	24	9.40839	1	0	0	0	94	0	0
2	68	0	15	2.98	26	10.2891	1	1	0	0	87	0	0
2	76	0	37	1.55	60	7.88139	1	0	0	0	57	1	0
1	81	0	24	0.9	57	16.6158	1	0	0	0	82	0	0
1	74	0	47	9.35	271	21.5711	1	1	1	0	60	1	1
2	75	0	20	0.43	104	21.0233	1	0	1	0	68	0	0
2	85	1	28	16.5	145	22.528	1	1	1	0	85	1	0
1	63	1	64	20.4	608	48.2486	1	1	1	1	68	1	0
1	67	1	29	20.4	1066	81.7851	1	1	1	1	15	1	0
1	68	0	21	3.78	1338	76.6701	1	1	1	1	57	1	0
2	72	1	43	6.47	175	64.0309	1	1	1	1	105	0	0
1	68	1	79	15	160	51.1783	1	1	1	1	93	1	1
2	65	1	94	3.51	327	28.5139	1	1	1	1	102	0	0
1	68	1	21	2.71	38	15.3912	1	1	0	0	100	0	0
1	79	1	34	3.45	201	23.3625	1	1	1	0	37	1	0
1	82	1	23	4.79	28	35.1755	1	1	0	1	3	1	0
2	85	1	25	1.09	249	18.6543	1	0	1	0	29	1	1
1	62	1	21	11.6	58	71.9851	1	1	0	1	34	1	0
2	74	1	21	3.31	85	21.1879	1	1	0	0	75	0	0
2	77	1	16	1.5	292	23.4457	1	0	1	0	59	1	0
1	75	1	23	6.31	60	12.3845	1	1	0	0	68	0	0
2	73	1	41	8.22	211	18.4417	1	1	1	0	45	0	0
1	70	1	22	10.9	541	26.1332	1	1	1	0	13	1	0
2	79	0	16	0.42	129	10.2001	1	0	1	0	66	0	0
2	74	0	15	2.18	135	22.1582	1	1	1	0	41	0	0
1	78	0	55	3.37	173	35.0762	1	1	1	1	13	1	0
1	69	0	44	0.702	33	19.9342	1	0	0	0	40	1	0
1	73	0	23	0.815	107	22.346	1	0	1	0	89	0	0
2	70	0	31	0.693	123	27.259	1	0	1	0	87	0	0
2	77	0	24	6.55	42	19.5522	1	1	0	0	81	0	0
2	74	0	21	3.05	9	20.2552	1	1	0	0	63	0	0
